# Supplementary material for: Single-Cell Dissection of the Serrated Pathway: Cellular Heterogeneity and Genetic Causality in Colorectal Cancer
Source: Int J Mol Sci. 2025 Jul 25;26(15):7187. doi: 10.3390/ijms26157187 (PMC12347469; doi:10.3390/ijms26157187)
Supplement: Supplementary file 1 [file ijms-26-07187-s001.zip]

Archive with 12 entries (12 files):
- Figure S1 The cell clusters for CRC single cell transcriptome with resolution of 0.8.pdf
- Figure S2 The TSNE plot shows the big cell type for CRC single cell transcriptome.pdf
- Figure S3 The marker genes for EPI.pdf
- Table S1 The diffirential genes between SSC and all other cells.csv
- Table S2 The diffirential genes between SSC and all other EPI cells.csv
- Table S3 The co-genes for SSC subgroup.xlsx
- Table S4 The results of GO analysis for co genes.csv
- Table S5 The results of KEGG analysis for co genes.csv
- Table S6 The SNPs from eQTL data for co genes.csv
- Table S7 The MR result between co genes and CRC.csv
- Table S8 The marker genes for IER3+ SSC cells.csv
- Table S9 The results of gene set enrichment analysis between IER3+ and IER- SSC cells.csv
