# Supplementary material for: Single-Cell Dissection of the Serrated Pathway: Cellular Heterogeneity and Genetic Causality in Colorectal Cancer
Source: Int J Mol Sci. 2025 Jul 25;26(15):7187. doi: 10.3390/ijms26157187 (PMC12347469; doi:10.3390/ijms26157187)
Supplement: Supplementary file 1 [file ijms-26-07187-s001.zip › Table S1 The diffirential genes between SSC and all other cells.csv]

	p_val	avg_log2FC	pct.1	pct.2	p_val_adj
MT-CO3	0	2.28070735511329	1	0.997	0
MT-CO1	0	1.66788616535592	1	0.999	0
FXYD3	0	3.29709940572624	0.952	0.129	0
MT-ND4	0	1.48446218461309	0.999	0.998	0
MT-CO2	0	1.79553826456642	0.999	0.986	0
S100A6	0	2.80297546938421	1	0.613	0
HMGA1	0	1.19539560623674	0.795	0.134	0
C15orf48	0	1.90024138622658	0.834	0.101	0
ANXA2	0	2.52517326448316	0.99	0.375	0
LGALS3	0	2.6253844262635	0.996	0.413	0
AGR2	0	2.6899501254802	0.881	0.103	0
LDHA	0	1.90582918553421	0.923	0.297	0
S100A10	0	2.511849487768	0.999	0.491	0
CLDN3	0	2.60343436123307	0.919	0.085	0
FAM3D	0	1.58380969053862	0.748	0.043	0
CXCL1	0	3.31290643776717	0.926	0.1	0
TSPAN8	0	2.58016115855919	0.883	0.081	0
KCNK1	0	1.37157028563861	0.626	0.018	0
ATP1B1	0	1.3741390816984	0.762	0.092	0
S100A11	0	2.31235435230279	0.987	0.422	0
KRT8	0	3.29952939354974	1	0.222	0
CEACAM5	0	3.58462269771951	0.968	0.094	0
PERP	0	2.78506486322822	0.938	0.105	0
TMC5	0	1.4104014907054	0.766	0.068	0
ELF3	0	2.68505228974145	0.981	0.151	0
PHGR1	0	2.56033933291169	0.99	0.287	0
TSPAN3	0	1.26431785518996	0.756	0.136	0
KRT19	0	3.0196763387045	0.957	0.107	0
EPCAM	0	3.77485384814273	0.996	0.123	0
ABHD2	0	0.881439893247206	0.582	0.066	0
TXN	0	1.64054502093243	0.963	0.458	0
GPX2	0	2.6902147967498	0.907	0.108	0
CEACAM1	0	1.32522985301885	0.548	0.024	0
MYB	0	0.713064048436572	0.4	0.019	0
KRT18	0	4.11495337194257	0.999	0.178	0
ESRP1	0	0.753737945235283	0.459	0.02	0
ACTG1	0	1.68533498675601	0.997	0.698	0
CEACAM6	0	3.40727680393802	0.957	0.062	0
CD24	0	3.27905537347201	0.97	0.089	0
AP1M2	0	0.548944271087551	0.352	0.01	0
EFNB2	0	1.06636385659837	0.587	0.042	0
PLBD1	0	1.22876349432929	0.631	0.053	0
MGST1	0	1.44201838413334	0.695	0.047	0
FAM84A	0	1.09875255033229	0.534	0.029	0
CXCL3	0	3.327861741782	0.93	0.14	0
IER3	0	1.46448153283816	0.928	0.292	0
ACTN4	0	1.51913238819922	0.91	0.214	0
PIGR	0	2.44963696120233	0.954	0.204	0
CD9	0	1.75075742958268	0.863	0.165	0
NET1	0	1.1095003276985	0.657	0.067	0
NQO1	0	1.42712270314972	0.659	0.043	0
MAL2	0	0.831028132829654	0.483	0.013	0
LGALS4	0	2.23617235456133	0.91	0.149	0
SFN	0	2.19717243165846	0.843	0.054	0
TMEM45B	0	0.923057969228209	0.485	0.014	0
LAMC2	0	1.6740938976984	0.582	0.016	0
LAMB3	0	1.77312792531215	0.66	0.029	0
SPINT2	0	1.48158242033555	0.785	0.111	0
IFI27	0	1.6736628484044	0.915	0.248	0
TWF1	0	1.08666401425169	0.699	0.096	0
ALDH2	0	0.898999951820376	0.602	0.076	0
RAB11FIP1	0	1.23797048378927	0.736	0.105	0
PRSS3	0	1.22470646528805	0.622	0.03	0
C12orf75	0	1.61468611355183	0.878	0.142	0
ATP8B1	0	1.25222433344581	0.695	0.058	0
TCIM	0	1.70594013432596	0.707	0.121	0
LIMA1	0	1.47104055737064	0.836	0.151	0
SERINC2	0	0.820721344289071	0.477	0.026	0
DSG2	0	2.58400868489321	0.916	0.064	0
CYP3A5	0	2.18178727062963	0.835	0.046	0
FNBP1L	0	0.871571677770597	0.531	0.05	0
FAM120A	0	1.05620148830136	0.736	0.134	0
CYSTM1	0	1.41724627861426	0.774	0.132	0
AREG	0	1.84146715263778	0.856	0.121	0
CLDN7	0	1.74991897192124	0.83	0.093	0
MUC1	0	1.15959886194695	0.628	0.041	0
PHLDA2	0	1.96916553025249	0.86	0.111	0
CLDN4	0	3.2946734477274	0.985	0.148	0
BIK	0	0.76367845016364	0.484	0.041	0
YWHAG	0	0.996911831171398	0.737	0.139	0
GALNT3	0	1.35607206446541	0.693	0.032	0
ANKRD22	0	1.06450890517378	0.561	0.026	0
CAPN8	0	0.80160811081951	0.451	0.028	0
SPTBN1	0	1.79398273899097	0.92	0.163	0
CMBL	0	0.868465280706004	0.494	0.032	0
SERPINB5	0	1.71026728627351	0.651	0.014	0
CD46	0	1.38498158300696	0.903	0.253	0
EPS8L3	0	0.784414384082365	0.514	0.034	0
SLC12A2	0	1.62674848596394	0.726	0.101	0
CXCL2	0	2.532049691152	0.842	0.12	0
JUP	0	1.47618224623582	0.725	0.051	0
GPI	0	1.07328446753804	0.753	0.147	0
TMEM176A	0	1.25406986794217	0.752	0.118	0
MARCKSL1	0	0.999191357891083	0.711	0.107	0
RNF43	0	0.74934823329557	0.436	0.023	0
TRIP6	0	0.816523509723994	0.515	0.044	0
MYOF	0	1.10695667147702	0.66	0.103	0
ERO1A	0	1.81825701969403	0.729	0.092	0
TSC22D1	0	1.24499090504446	0.827	0.169	0
RAB11A	0	1.24609576819573	0.794	0.179	0
IGFBP2	0	0.85627662475544	0.46	0.014	0
TRIM2	0	1.10840224355409	0.636	0.044	0
EMP2	0	1.32002795473019	0.715	0.09	0
S100A14	0	1.53585790242148	0.67	0.029	0
JPT1	0	1.29233219815479	0.844	0.188	0
LSR	0	0.798907333440164	0.551	0.038	0
BAIAP2L1	0	1.34100250562448	0.697	0.043	0
LIPH	0	0.997269733432477	0.546	0.029	0
CTNND1	0	1.10902232833739	0.684	0.083	0
EMP1	0	1.58763612617476	0.728	0.124	0
S100A16	0	1.84946162796795	0.792	0.08	0
FERMT1	0	1.68600925623454	0.715	0.038	0
GALNT5	0	1.52728034193644	0.669	0.038	0
UCA1	0	3.70346894489838	0.944	0.033	0
LMO7	0	2.16445707865935	0.779	0.053	0
RETREG1	0	0.843606666952469	0.481	0.031	0
CES2	0	1.47712637737047	0.661	0.045	0
LINC01133	0	0.856287091974362	0.415	0.016	0
KLK6	0	1.57450740538946	0.621	0.017	0
ITGA2	0	1.61823576508145	0.712	0.06	0
RBM47	0	0.872952851912378	0.53	0.045	0
DSP	0	2.2411804695425	0.889	0.056	0
CCL20	0	2.75733303017992	0.667	0.062	0
TRIM31	0	2.38792331349221	0.856	0.05	0
ASS1	0	2.70267541078602	0.887	0.051	0
ID1	0	1.29165950404596	0.655	0.096	0
EHF	0	1.96810491546749	0.88	0.054	0
RNF128	0	0.738772218615782	0.406	0.009	0
SMIM22	0	1.30449629562675	0.699	0.038	0
CDCP1	0	0.796608352388962	0.495	0.034	0
KLF5	0	2.36473720866871	0.932	0.065	0
S100P	0	2.95098904323668	0.924	0.06	0
PDZK1IP1	0	1.26074022847795	0.523	0.01	0
VIL1	0	1.44339941410526	0.762	0.041	0
AXIN2	0	1.05339995216073	0.535	0.015	0
USP53	0	1.23396542137973	0.674	0.089	0
TSPAN1	0	1.78401358064226	0.749	0.057	0
SULT2B1	0	0.929038303220877	0.401	0.006	0
ADIRF	0	1.10186665909007	0.727	0.07	0
MACC1	0	1.1790788666919	0.594	0.033	0
MISP	0	1.59760886878742	0.736	0.037	0
HSPH1	0	1.77177033737653	0.955	0.3	0
SCD	0	1.35081260763795	0.551	0.041	0
ITGB4	0	1.16504960624274	0.611	0.026	0
EPS8	0	0.941009098055008	0.695	0.11	0
CFTR	0	1.26565053228127	0.623	0.037	0
TCF7L2	0	0.882547846846424	0.583	0.066	0
TMPRSS4	0	0.945454566751952	0.516	0.021	0
NUPR1	0	1.47879121524294	0.627	0.097	0
MAP7	0	0.819048617251029	0.504	0.027	0
VEGFA	0	1.42429311886437	0.751	0.091	0
ADD3	0	1.10680295956601	0.805	0.18	0
GPRC5A	0	2.76392762996611	0.932	0.056	0
ACSL5	0	0.933870911138755	0.587	0.052	0
IL33	0	1.33902174845861	0.594	0.03	0
GCNT3	0	1.40787990463641	0.584	0.018	0
LAD1	0	1.50010742299158	0.733	0.029	0
GFPT1	0	1.09292877828983	0.685	0.117	0
ECT2	0	0.816486503566536	0.496	0.047	0
CCND1	0	1.14831683872655	0.681	0.088	0
CDH17	0	1.83124266915056	0.827	0.049	0
CAMK2N1	0	1.18879701678013	0.647	0.055	0
ERBB3	0	0.983966537485159	0.542	0.023	0
TPMT	0	0.874544454397292	0.575	0.058	0
CEBPG	0	1.08658270187108	0.679	0.083	0
PLEK2	0	1.09708459808186	0.575	0.014	0
NDFIP2	0	1.23643013180789	0.651	0.05	0
ROCK2	0	1.0588630197973	0.75	0.148	0
SNORC	0	0.772940059047486	0.422	0.013	0
ATP10B	0	1.37458961679833	0.735	0.058	0
IL1R2	0	1.0838808707508	0.498	0.028	0
CDH1	0	1.49583726896893	0.713	0.025	0
PAWR	0	0.863672817635378	0.593	0.059	0
ABHD11	0	1.65201619937104	0.789	0.065	0
IDH1	0	0.924780385838159	0.566	0.058	0
ARL14	0	0.888840375246589	0.408	0.021	0
MUC12	0	1.94079181639217	0.815	0.064	0
DSC2	0	1.74658172202935	0.758	0.042	0
PLS1	0	2.08961325299006	0.801	0.029	0
CTNNA1	0	1.25611273849992	0.797	0.135	0
TM4SF1	0	2.9454714003678	0.899	0.062	0
TXNRD1	0	1.13666131776164	0.633	0.101	0
CKB	0	1.31977834914406	0.639	0.07	0
FHL2	0	1.5939464278976	0.704	0.049	0
H1F0	0	1.76371783932244	0.854	0.15	0
ADAM9	0	0.934903002956779	0.584	0.074	0
ITGA6	0	1.83452673779442	0.856	0.079	0
KLK10	0	2.48810391970383	0.815	0.018	0
PON2	0	1.29138057948967	0.698	0.07	0
EFNA1	0	0.93686023912447	0.489	0.032	0
ARHGAP5	0	1.15591691696388	0.732	0.123	0
EDN1	0	1.31551569900164	0.394	0.018	0
FAT1	0	1.59555982270005	0.785	0.082	0
RND3	0	1.67662005664403	0.817	0.104	0
ABLIM1	0	0.918787111994927	0.67	0.097	0
ST14	0	0.908962071897177	0.534	0.035	0
LAMA3	0	1.31167663214077	0.534	0.025	0
SLC44A4	0	1.0262920707487	0.582	0.037	0
FLNB	0	1.19552150613662	0.644	0.055	0
MYO6	0	1.39520512512229	0.7	0.079	0
ANLN	0	1.10840912719008	0.503	0.034	0
MYH14	0	1.11788642542589	0.598	0.029	0
MXD1	0	2.04016457454454	0.838	0.099	0
SOX9	0	2.01278460488367	0.75	0.031	0
RAB25	0	1.00491044897073	0.54	0.014	0
USH1C	0	0.858060624383411	0.513	0.027	0
BCL10	0	1.14552517734592	0.672	0.091	0
NT5C3A	0	1.10745515160614	0.733	0.141	0
AOC1	0	0.673179447190963	0.375	0.012	0
PLAUR	0	0.943890108230116	0.653	0.099	0
PKP2	0	0.908321243173856	0.518	0.03	0
TMEM54	0	1.92137622870343	0.793	0.049	0
ANXA3	0	1.79781171180485	0.753	0.021	0
PDZD8	0	1.00776072549191	0.607	0.063	0
SOCS6	0	0.696158966318905	0.429	0.025	0
GALE	0	0.875745556148451	0.549	0.043	0
MUC13	0	1.14982263263732	0.576	0.03	0
PRR15L	0	0.809707575727737	0.446	0.015	0
NOSTRIN	0	0.876053545540902	0.508	0.035	0
YOD1	0	0.893986840290671	0.434	0.022	0
SUN1	0	0.931912996347134	0.617	0.089	0
SHROOM3	0	0.835418247673687	0.478	0.021	0
F3	0	1.16120129300126	0.533	0.057	0
SERINC5	0	1.01814616616649	0.608	0.056	0
SSFA2	0	1.80247383348364	0.832	0.097	0
RHPN2	0	0.74971264932316	0.424	0.013	0
PCCA	0	1.91003235361332	0.781	0.034	0
ANXA4	0	1.41736541206934	0.73	0.08	0
PRSS8	0	0.878777748163732	0.475	0.019	0
CDX1	0	0.874870945418613	0.504	0.019	0
ERRFI1	0	1.47347462620492	0.688	0.072	0
CD2AP	0	1.29191598863569	0.774	0.127	0
EREG	0	2.33810875442054	0.821	0.043	0
FOSL1	0	1.54269479476542	0.597	0.021	0
SDC4	0	0.924166417141326	0.51	0.039	0
SH3YL1	0	0.674509232486537	0.455	0.034	0
CXADR	0	0.770202078338184	0.421	0.016	0
POF1B	0	1.17402813072878	0.615	0.03	0
SLC6A14	0	0.871040290638184	0.353	0.006	0
TOX3	0	0.627832197612328	0.343	0.008	0
AKAP12	0	2.38027971532844	0.655	0.075	0
MYO5B	0	0.916378003278606	0.524	0.021	0
AC021218.1	0	1.04938165160939	0.484	0.006	0
PPP1R15B	0	1.11004540039711	0.733	0.142	0
IRF6	0	0.711521455164171	0.413	0.009	0
GNE	0	0.847157535762247	0.444	0.025	0
PATJ	0	0.825057234092936	0.552	0.064	0
MUC3A	0	0.802539650523935	0.495	0.02	0
B3GNT5	0	1.01831041867708	0.531	0.032	0
NCEH1	0	1.2430203133558	0.577	0.028	0
KLK7	0	1.2958818984935	0.486	0.008	0
CLCN3	0	1.1046228274592	0.629	0.065	0
ZFAND2A	0	1.48978007112055	0.651	0.1	0
STK24	0	0.854765579403708	0.554	0.067	0
ARHGAP32	0	0.702028885266822	0.407	0.021	0
CLDN12	0	0.598787489092028	0.377	0.015	0
GPA33	0	0.968502320321455	0.552	0.021	0
MSLN	0	0.748391995893483	0.393	0.007	0
SEMA3C	0	0.799581011143785	0.471	0.031	0
PRAC1	0	1.72875065837151	0.713	0.028	0
DDAH1	0	0.861166467970903	0.516	0.021	0
COL17A1	0	1.40861914496499	0.612	0.019	0
F2RL1	0	1.20098904982409	0.599	0.008	0
MET	0	1.5735403490981	0.697	0.02	0
PRR15	0	0.645001324000501	0.376	0.01	0
CTTN	0	0.958755621534062	0.611	0.072	0
EPHA2	0	0.844497003265939	0.455	0.013	0
AL365226.2	0	1.73797106941669	0.679	0.016	0
CYP2W1	0	1.36122269643333	0.61	0.012	0
GNG4	0	0.700806558629734	0.378	0.008	0
ACE2	0	0.787020020845285	0.397	0.006	0
CALB1	0	2.65778912284881	0.829	0.018	0
SLC35D3	0	0.516528369591343	0.325	0.005	0
NPSR1	0	1.17811591624337	0.567	0.01	0
PTPRF	3.48821659573178e-307	0.658967644842486	0.42	0.027	1.50736303751357e-302
GDF15	6.0670422583804e-307	1.14782441374126	0.489	0.048	2.62175097111392e-302
MGST2	1.92535627287766e-306	0.794587844225761	0.509	0.053	8.32004206198621e-302
SH3D19	4.39246605033527e-306	0.82034132521083	0.513	0.054	1.89811635433138e-301
COBL	8.63147548352171e-304	0.609739697123156	0.377	0.017	3.72991950069424e-299
MT-ATP6	1.24015781386886e-303	1.46208162937255	1	0.996	5.35909396107151e-299
TC2N	8.06454325487842e-303	0.624052496180319	0.446	0.033	3.48493107673061e-298
VMP1	1.50346434488725e-302	1.29165545999293	0.925	0.27	6.49692047356128e-298
HSPD1	2.7461419597776e-302	1.41460783008702	0.964	0.391	1.18669032507869e-297
HSPB1	4.55766161734192e-302	1.60683642873817	0.979	0.448	1.96950231470196e-297
CMAS	4.93044015569422e-301	0.894309061952906	0.558	0.074	2.13059110448014e-296
TOB1	5.93235807882643e-301	0.886758767453195	0.615	0.093	2.56354989660326e-296
MRLN	1.51854724720775e-300	0.697032429439961	0.309	0.004	6.56209821935885e-296
IGF2BP3	4.56871928125559e-300	0.549947443382778	0.317	0.005	1.97428066300898e-295
GALNT1	5.87610619040941e-300	0.882344843047195	0.621	0.097	2.53924176806162e-295
FUT3	1.3625970925761e-299	0.67313422225679	0.414	0.026	5.88819081614909e-295
RASEF	1.66499411812644e-299	0.615222829470777	0.355	0.013	7.19493908265978e-295
AFDN	1.82632703613561e-299	0.9011003402923	0.57	0.077	7.8921070212528e-295
CYP2J2	4.49994123856016e-299	0.539487696879747	0.317	0.005	1.944559607419e-294
MT-RNR2	7.06504864362121e-299	1.27963209078088	1	1	3.05301947036804e-294
PTBP3	1.37063060936086e-298	1.04913917573725	0.833	0.201	5.92290605223107e-294
SPINK1	2.28617934506714e-297	1.52185690998772	0.474	0.048	9.87926680383862e-293
SPINT1	6.45762548178869e-297	0.643425436746721	0.385	0.02	2.79053369944535e-292
PEX1	1.2413674108622e-296	0.799120345062627	0.501	0.054	5.36432099255881e-292
VDAC1	5.28420967706844e-296	1.37614694080668	0.866	0.28	2.28346552775158e-291
CXCL11	1.87204969650486e-295	0.806147865205564	0.353	0.014	8.08968835350644e-291
AP1S1	1.99540299389167e-295	0.746786843853387	0.516	0.06	8.62273495750407e-291
ARFGEF3	4.42658001886968e-294	0.590107067339808	0.34	0.011	1.91285802355416e-289
PCK1	6.49790779041225e-293	1.31633933389729	0.493	0.054	2.80794089347084e-288
HBEGF	1.93486708681793e-292	0.992393698622289	0.507	0.056	8.3611411422663e-288
ANG	2.01813642329227e-292	0.650547316841894	0.387	0.022	8.72097292597289e-288
PTPRK	2.67606212114472e-292	0.719804571331147	0.531	0.064	1.15640672441027e-287
SERPINB1	5.29852699275365e-292	1.34012100113447	0.86	0.242	2.28965246937863e-287
CSTB	3.72082504811218e-290	1.86514602277885	0.898	0.311	1.60788012804071e-285
PITX1	5.13090913952021e-290	0.709226041667868	0.414	0.03	2.21721976646087e-285
MT-ND1	6.59443512179796e-290	1.34045648688126	1	0.957	2.84965324918255e-285
CXCL8	1.05974431321668e-289	0.881953107435848	0.746	0.17	4.57947310070326e-285
SLC2A1	1.21150492300924e-289	0.834484837640199	0.42	0.032	5.23527622379982e-285
GOLGA4	2.10268335547108e-289	1.13282485169238	0.855	0.228	9.08632558399719e-285
GGT6	2.81779540640827e-289	0.556105366779064	0.347	0.013	1.21765392897121e-284
LRPPRC	1.4854056426518e-288	0.812721398981327	0.586	0.086	6.41888340359121e-284
HOOK1	1.53066675599201e-288	0.658843846842768	0.432	0.034	6.61447025266827e-284
ZMYM2	1.56436876221958e-288	0.89426951945567	0.656	0.113	6.76010673217945e-284
TMBIM1	8.05681983577762e-288	1.00361336607786	0.614	0.103	3.48159355563458e-283
ICA1	1.36323582739085e-287	0.628463555104086	0.433	0.035	5.89095098090407e-283
HSBP1L1	1.39208508192285e-287	0.699094917352231	0.495	0.054	6.01561726451321e-283
ABHD17C	4.60398803458515e-287	0.543904833707574	0.341	0.012	1.98952134938528e-282
KDM7A	6.33117236905749e-286	0.778004130604484	0.505	0.057	2.73588951584081e-281
RBCK1	7.91284135340585e-286	0.905315326189115	0.672	0.123	3.41937613404727e-281
SYT8	1.64274480146713e-285	0.601716257969912	0.303	0.005	7.09879311057992e-281
TRABD2A	1.50366600161495e-284	0.625776106694001	0.408	0.029	6.49779189277868e-280
HDGF	4.89909548674467e-284	0.78113118631202	0.676	0.122	2.11704613268697e-279
IL20RA	1.30405023768604e-283	0.519103037513888	0.304	0.006	5.63519229211269e-279
CCDC68	1.87756261508915e-283	0.647857937961167	0.409	0.03	8.11351132858475e-279
ZDHHC3	4.37900226886842e-283	0.736259490612662	0.52	0.065	1.89229825044611e-278
TMEM141	4.98175079088572e-282	0.821250155388791	0.517	0.064	2.15276396926545e-277
SH3RF1	5.66194662822022e-282	0.61228525176472	0.402	0.029	2.4466969964528e-277
TFAP2A	4.19237287532092e-281	0.567881539432706	0.32	0.009	1.81165009061243e-276
BHLHE40	5.55681975657412e-280	1.11806483841446	0.766	0.174	2.40126852140838e-275
CDA	6.84275894818306e-280	0.674630043868438	0.34	0.014	2.95696142427835e-275
PCBD1	2.66499932312602e-278	0.844264838385138	0.575	0.09	1.15162615750245e-273
IL1RN	4.05318521110976e-278	0.535177599255914	0.454	0.043	1.75150292527686e-273
MCU	2.48036482826966e-277	0.656642056052108	0.419	0.035	1.07184005324017e-272
NT5E	4.64149747959849e-277	0.688434344906448	0.405	0.031	2.00573030585889e-272
HMGCS1	5.12854389917421e-277	1.12699736736177	0.536	0.076	2.21619767515015e-272
TST	1.79477587482467e-274	0.625776522468361	0.399	0.03	7.75576498787987e-270
SH3BGRL2	1.89756600915792e-274	0.607141645014331	0.34	0.015	8.1999519953741e-270
EPS8L1	4.45447079702375e-274	0.712578279105439	0.335	0.014	1.92491046551787e-269
AGPAT2	1.98758991722216e-272	0.701000668237928	0.492	0.058	8.58897230929213e-268
EPHA1	1.04782590691931e-271	0.548607807626113	0.315	0.01	4.52797009157043e-267
MYO1E	1.05946641323889e-271	0.784067407248291	0.526	0.071	4.5782722115292e-267
TMSB10	2.3657165158315e-271	1.09952528363194	1	0.93	1.02229707798626e-266
SPTAN1	3.44639170448865e-271	0.911673986314095	0.708	0.147	1.48928924726068e-266
PLCB4	3.79499318668774e-270	0.881534230427253	0.428	0.04	1.63993040576337e-265
KRTCAP3	1.31258098760397e-269	0.531185448191377	0.348	0.018	5.67205622173304e-265
RRAD	2.8470137303715e-269	0.82679218994119	0.451	0.046	1.23028004330543e-264
LDLR	1.98417184779631e-267	0.824853330519714	0.527	0.072	8.57420180588221e-263
TPD52	1.03318398650587e-265	0.871551879773374	0.622	0.116	4.46469796088781e-261
ZNF185	1.74600197670729e-265	0.560896503393656	0.283	0.005	7.5449983419452e-261
SDCBP2	2.17598911137075e-265	0.713227343862536	0.342	0.017	9.40310174696641e-261
TACSTD2	2.3594581319675e-265	0.847918814815962	0.306	0.01	1.01959264256711e-260
EPB41L2	4.64226840485213e-265	0.877375696816861	0.627	0.115	2.00606344578875e-260
HEBP2	3.51750257233677e-264	0.945091393936352	0.76	0.181	1.52001838658389e-259
TRIB1	3.49150515645676e-263	0.924888482986946	0.634	0.123	1.50878412325966e-258
KIF13B	5.95896031157427e-263	0.865821148802958	0.608	0.11	2.57504551944059e-258
ARPC1A	2.28130683967259e-262	0.778968739687323	0.521	0.075	9.85821124627715e-258
PDLIM1	1.11320382889112e-261	0.883819875581673	0.721	0.159	4.81048770578721e-257
SMAGP	1.89709723106539e-261	0.542945292766556	0.362	0.023	8.19792626460286e-257
IARS2	1.95427262787572e-261	0.786448568451919	0.581	0.096	8.44499830683933e-257
ZNF664	2.68398004464214e-261	0.679612708781915	0.475	0.058	1.15982829669121e-256
GSDMB	3.19665639930275e-261	0.60610087393871	0.37	0.025	1.3813711298307e-256
AUTS2	4.82158074258172e-261	0.601424342454922	0.405	0.034	2.08354968629184e-256
EZR	5.4436016503257e-261	1.23710420426837	0.956	0.374	2.35234358115525e-256
EFHD2	8.95764577108501e-261	0.775497479504306	0.649	0.122	3.87086746705896e-256
ENO1	1.61598750553236e-260	1.31528286230942	0.908	0.348	6.98316680765701e-256
SPATS2L	1.76647106918416e-260	1.08393283490086	0.76	0.182	7.63345143126549e-256
ESYT2	2.18693554587186e-260	0.741644214797801	0.581	0.095	9.45040457437606e-256
FGFBP1	8.43432564759316e-260	0.589114025268639	0.278	0.005	3.64472514209443e-255
CA9	8.90733667010598e-260	0.550466618444059	0.27	0.003	3.8491273952529e-255
SLC35A3	2.86786353624692e-259	0.569075717950774	0.424	0.04	1.23928986991838e-254
PLEKHA6	1.50776293672613e-258	0.561222574453149	0.35	0.021	6.51549597847461e-254
TM9SF3	2.73403755158279e-258	0.855882201725824	0.768	0.192	1.18145964716547e-253
CXCL16	1.02841734211372e-257	0.683137922539825	0.489	0.061	4.44409986047603e-253
ME1	4.07479390617162e-257	0.586619899038974	0.329	0.016	1.76084069067394e-252
MAP3K20	4.51570475574213e-257	0.790292306487458	0.556	0.088	1.95137149609885e-252
PKP3	5.41822806711907e-257	0.516426586046935	0.32	0.014	2.34137889464417e-252
FAM162A	9.1341107012455e-256	0.871872804084974	0.639	0.127	3.94712325732922e-251
ITPR3	1.75367121553999e-255	0.544779013979516	0.371	0.027	7.57813942371294e-251
CAPZA2	2.2206543122997e-255	0.968093664588733	0.715	0.171	9.59611347974068e-251
IFRD1	6.17650257337439e-255	0.956733925363646	0.619	0.116	2.66905205703228e-250
ABCC3	1.60086631574218e-254	0.567323494593891	0.386	0.03	6.9178236102167e-250
C6orf222	5.75343754589318e-254	0.747148440367964	0.302	0.011	2.48623296670682e-249
EPHB2	8.87385612275803e-254	0.563756259431443	0.323	0.016	3.83465944632743e-249
TMEM176B	1.4079190315714e-253	0.798029560441458	0.682	0.135	6.08404051112947e-249
PRELID2	1.51428902495716e-252	0.525779384239854	0.343	0.02	6.54369716354736e-248
PPA1	9.25686222413291e-252	1.0484593181001	0.807	0.236	4.00016787291455e-247
CHAC1	1.09463398921283e-251	0.783165002117896	0.343	0.021	4.73024185758542e-247
FAM96B	1.14765070657641e-251	1.17464598993606	0.774	0.224	4.95934299832863e-247
GNPNAT1	1.39163340683973e-251	0.628342101357043	0.424	0.045	6.0136654409765e-247
CCT5	1.42338281199366e-251	0.917306726358487	0.7	0.16	6.1508641454682e-247
FUT4	3.32726076064935e-251	0.505209593538024	0.304	0.012	1.4378091924994e-246
MDK	1.03644858128745e-250	0.756975470285081	0.529	0.081	4.47880525431746e-246
GADD45A	8.08109875738212e-250	0.984494762132573	0.654	0.135	3.49208520602754e-245
SOWAHC	3.180979219285e-249	0.545958270070271	0.312	0.014	1.37459655002963e-244
CDC42EP1	5.82940432883161e-249	0.583188036760455	0.395	0.035	2.519060492618e-244
LINC01559	9.5162045789892e-249	0.558592191414481	0.266	0.004	4.1122374847186e-244
TRAK1	1.12764531346847e-248	0.606460819912185	0.431	0.047	4.8728936930913e-244
TJP3	2.06031004710546e-248	0.520989989235885	0.322	0.016	8.90321780655683e-244
INO80C	2.10431737148018e-247	0.582748748488271	0.344	0.022	9.09338665737729e-243
C1GALT1	2.21412306421326e-247	0.707655855469047	0.513	0.074	9.56788999738475e-243
ITPK1	8.81228915892308e-247	0.557734909596856	0.379	0.031	3.80805451424543e-242
TKT	2.44048735562099e-246	0.862210256256081	0.703	0.163	1.0546078009845e-241
PLCE1	2.77074280253904e-246	0.599493985617449	0.402	0.037	1.1973210872612e-241
SH2D4A	9.88858481486726e-246	0.519914466952552	0.332	0.019	4.27315415604859e-241
SERPINE2	5.72783421982889e-245	0.728062827868289	0.457	0.056	2.47516900141466e-240
SCARB2	1.10567045775491e-244	0.900407664807137	0.688	0.157	4.77793374909629e-240
MYO5C	1.27504320273469e-243	0.550527655610249	0.34	0.022	5.50984419197743e-239
KLF3	1.92508618661017e-243	0.795321652269267	0.586	0.108	8.31887493819853e-239
DPEP1	1.84237991087796e-242	0.532766857875917	0.313	0.016	7.96147630887694e-238
CDC42BPB	2.42251672383874e-241	0.663015365000237	0.474	0.064	1.04684215187244e-236
TFF1	5.29629770080053e-241	1.10025045025011	0.293	0.012	2.28868912544693e-236
HEPH	6.01576664040303e-241	0.592704674391447	0.361	0.029	2.59959323831736e-236
HSPA5	5.4291282132006e-240	1.50556065181515	0.976	0.53	2.34608917477037e-235
TXNDC17	2.07598677677901e-239	0.963090705956554	0.74	0.201	8.97096165849515e-235
TPM2	4.36688249365894e-239	0.536224943978956	0.622	0.115	1.88706093198484e-234
PKM	5.41210618606101e-239	1.14246157875745	0.894	0.319	2.33873344618254e-234
DGKH	9.09733095909983e-239	0.676388730912939	0.407	0.043	3.93122962735581e-234
C10orf99	2.9579046845784e-238	0.635171725460177	0.326	0.02	1.27819935134686e-233
RNPEP	3.95875036438303e-238	0.613889019561389	0.467	0.062	1.71069479496084e-233
ENC1	4.40133885269099e-238	0.641471909468246	0.418	0.046	1.90195055841336e-233
GBP3	8.56248275217761e-238	0.762361245019629	0.564	0.101	3.70010567169851e-233
SPIN4	2.16637018323042e-237	0.545671308263785	0.286	0.011	9.36153547279363e-233
RAB10	4.2093281172799e-237	0.875489174415636	0.708	0.172	1.81897695932016e-232
ACAA2	2.89006714401609e-236	0.79504512609161	0.584	0.111	1.24888471494367e-231
OXSR1	7.31168019810338e-236	0.682242478158193	0.456	0.059	3.15959636400641e-231
USP6NL	1.31061346731343e-235	0.652018570830641	0.39	0.039	5.66355397630155e-231
MPZL2	1.02196694857577e-234	0.551845979131388	0.337	0.023	4.41622577488047e-230
KRT17	1.2671014466869e-234	1.53760513055041	0.275	0.01	5.47552548156808e-230
PRELID3B	1.94281877311679e-234	0.616645402789487	0.533	0.088	8.39550276426957e-230
GSKIP	2.30893213773722e-234	0.576598450746969	0.394	0.04	9.97758844680386e-230
ZDHHC20	4.14924604745164e-234	0.614333995656153	0.521	0.083	1.79301369448528e-229
PGRMC1	5.90187383076663e-234	0.661185582495134	0.533	0.089	2.55037673848918e-229
BMP4	7.57082027960557e-234	0.658821129265812	0.433	0.052	3.27157856742595e-229
LLGL2	7.59169168406174e-234	0.584463398401441	0.53	0.083	3.2805977274336e-229
RAB3IP	1.18250510501116e-233	0.540302354106838	0.36	0.03	5.10995931028473e-229
RCOR1	2.58955678123401e-233	0.565386052678203	0.412	0.046	1.11902517187465e-228
TACC2	9.60936058893054e-233	0.563827953197834	0.343	0.026	4.15249299129455e-228
PHLDA1	3.02108943968005e-232	0.834450864645968	0.818	0.216	1.30550337956894e-227
EPRS	3.60115593057612e-232	1.05091141618283	0.789	0.24	1.55616751227986e-227
F11R	7.91301363069467e-232	0.527889361282285	0.374	0.034	3.41945058023209e-227
GARS	1.0408880114781e-231	0.867418476948485	0.665	0.155	4.49798936400033e-227
UACA	6.78626649147231e-231	0.698344358697787	0.541	0.092	2.93254933895993e-226
BROX	7.41737224780562e-231	0.755807272957313	0.652	0.143	3.20526906944424e-226
SEMA4B	8.84759485285747e-231	0.503341931488902	0.321	0.02	3.8233111637653e-226
GGH	1.32973896926138e-229	0.623997975160856	0.391	0.041	5.74620100786921e-225
PDLIM5	6.14390269690643e-229	0.691166612508217	0.566	0.103	2.65496467241418e-224
AHNAK	3.59742262834736e-228	1.17218151071984	0.869	0.284	1.55455424038775e-223
EXOC1	3.80968842735702e-228	0.657180822270141	0.533	0.091	1.64628066011379e-223
CLIC5	1.18169418760795e-226	0.550646478570282	0.333	0.024	5.10645509291024e-222
CHP1	1.50882058300363e-226	0.602469536512662	0.477	0.071	6.52006638533359e-222
SLK	1.75181940101463e-226	0.972077062652531	0.907	0.304	7.57013717760452e-222
IFNGR1	1.36902527902009e-225	0.721400746970793	0.615	0.127	5.91596893822953e-221
FAM135A	5.96140483118555e-225	0.543720597402924	0.36	0.032	2.57610186970021e-220
YWHAZ	1.50475903877859e-224	1.14909846246752	0.982	0.544	6.50251523427393e-220
LMTK3	3.23844911254596e-224	0.511845586793705	0.301	0.017	1.39943101500449e-219
TNFRSF12A	3.31844856763797e-224	0.62163632882536	0.43	0.055	1.43400117953339e-219
CHMP2B	1.4321906183705e-223	0.720806903444237	0.68	0.16	6.18892531916444e-219
ZYX	1.71791041406362e-223	0.76357005968326	0.707	0.171	7.42360627229314e-219
SMIM15	1.64328294814738e-222	0.609516671391968	0.569	0.109	7.10111860382928e-218
TMEM63A	1.77880237197071e-222	0.580355947376058	0.415	0.05	7.68673868999702e-218
GLCE	2.34065990560199e-222	0.541003841932553	0.377	0.039	1.01146936500779e-217
STT3B	1.92970852282778e-221	0.714663121202296	0.608	0.13	8.3388494396957e-217
RALB	2.48094596309977e-221	0.683223759174188	0.553	0.103	1.0720911790343e-216
SPINK5	3.77892800905389e-221	0.67144704745813	0.246	0.006	1.63298816055246e-216
KIF5B	2.37466766069523e-220	0.931060274043869	0.859	0.287	1.02616513621623e-215
PDCD6IP	5.02032252387638e-220	0.689962208785621	0.595	0.121	2.1694319722427e-215
SLC16A1	6.40846563228652e-220	0.605807274414222	0.396	0.046	2.76929025367997e-215
GAPDH	5.940447869823e-219	1.0622366195121	1	0.78	2.56704573798661e-214
ATP11B	1.6470520193637e-218	0.582762378038963	0.465	0.069	7.11740589127636e-214
TFRC	3.26933546414808e-218	0.688380140150667	0.519	0.091	1.41277793412231e-213
SQOR	1.26231175147815e-217	0.693113266202828	0.501	0.085	5.45482777166252e-213
NCKAP1	1.5146572899441e-217	0.612158790321861	0.469	0.071	6.54528854703544e-213
ATF3	1.96673068676519e-217	1.23674393332232	0.869	0.321	8.4988333167184e-213
GMDS	4.35340874324209e-217	0.506865947393381	0.403	0.048	1.8812385202172e-212
ETFA	1.30451395601297e-216	0.762531293949837	0.642	0.151	5.63719615811883e-212
LCOR	1.64429352285626e-216	0.616523221518433	0.476	0.074	7.10548560031874e-212
MKRN1	2.47317283553223e-216	0.54116045013488	0.456	0.066	1.06873217741854e-211
CMPK1	7.248669956366e-216	0.691821436069699	0.682	0.167	3.13236774824444e-211
CCT6A	1.83688278249472e-215	0.836360572246285	0.73	0.198	7.93772156799443e-211
HPGD	1.92526535243958e-214	0.694554541566444	0.399	0.047	8.31964916749715e-210
KIF16B	3.12623576222342e-214	0.601353264848196	0.356	0.035	1.35094025992961e-209
KCTD3	3.35791831526655e-214	0.555843444510576	0.361	0.037	1.45105724157613e-209
DNAJA4	4.64539803280773e-214	0.618197472939805	0.382	0.042	2.00741585191721e-209
RAC1	1.23945937797084e-213	1.10767059723968	0.941	0.426	5.3560758100254e-209
KARS	3.35351104724751e-213	0.666099929577396	0.61	0.134	1.44915272884707e-208
AHNAK2	9.60302095114182e-213	0.640457394423324	0.284	0.016	4.14975344361692e-208
LGALS3BP	2.00417143405696e-212	0.682597135810349	0.65	0.144	8.66062601799034e-208
IPO5	3.42765902626682e-212	0.603352441377797	0.454	0.069	1.48119429502068e-207
PDP1	4.47830768141617e-212	0.503684636585273	0.351	0.034	1.93521109837037e-207
TAX1BP1	1.40150627030974e-211	1.11508609852098	0.949	0.423	6.0563290458895e-207
DUSP5	5.81753116318684e-211	0.777973474590889	0.656	0.156	2.51392974154793e-206
EIF2AK1	1.97104288281956e-210	0.681936066571098	0.613	0.138	8.51746760952818e-206
MRPS35	7.95023174561999e-209	0.622275499297373	0.535	0.102	3.43553364423477e-204
BAZ2B	8.15040312212677e-209	0.764223485170389	0.657	0.155	3.52203370116464e-204
RIOK3	1.4619555725022e-208	0.876258728746576	0.69	0.182	6.31754861545375e-204
CTBP2	1.78937892028512e-208	0.579909922362463	0.469	0.075	7.73244312822807e-204
SMS	2.55269579344491e-207	0.504217659461975	0.489	0.08	1.10309643322135e-202
HDAC1	2.97068475947807e-207	0.563039754532897	0.595	0.124	1.28372200511326e-202
MT-ND2	3.13866613991528e-207	1.16902584185417	0.998	0.97	1.35631179904159e-202
TNFRSF21	7.40650451804195e-207	0.521939378844491	0.336	0.031	3.20057279738147e-202
RBBP8	3.74827116373261e-206	0.574194907823561	0.409	0.054	1.61974041798377e-201
GGCT	1.44047198090224e-205	0.59388415839604	0.463	0.074	6.22471157107285e-201
NCOA7	5.16758979010822e-205	1.03122295742022	0.66	0.172	2.23307057599947e-200
ARAP2	2.05703263209979e-204	0.531420278211714	0.479	0.077	8.88905511309284e-200
LMNA	6.3287506155748e-204	0.772019752863621	0.827	0.256	2.73484300350834e-199
DNAJB6	7.22530431155449e-204	0.772469706400568	0.679	0.174	3.12227075215204e-199
GAN	2.43127642475528e-203	0.580780288445927	0.271	0.015	1.0506274814295e-198
SYTL2	5.98102614524658e-203	0.604676886834447	0.555	0.109	2.58458082814541e-198
GABRE	8.09414953660477e-203	0.555717505135598	0.254	0.011	3.49772483925302e-198
PMAIP1	8.31598694425769e-203	0.777057385568764	0.743	0.212	3.59358743822208e-198
TGIF1	1.32127413899826e-202	0.501827251269159	0.427	0.061	5.70962193685317e-198
LPGAT1	4.55095092450791e-202	0.627660821016342	0.45	0.071	1.9666024230076e-197
SYPL1	5.11643625139562e-202	0.592582984759428	0.585	0.124	2.21096559731559e-197
SYNGR2	1.23394906225938e-201	0.8908756192461	0.76	0.237	5.33226408274148e-197
DSG3	1.48920097634498e-201	0.650284403452501	0.209	0.002	6.43528417907954e-197
HOXB7	1.75850747576928e-201	0.527021290306392	0.364	0.041	7.5990383550418e-197
SRPK1	1.9466612040464e-201	0.632308234788662	0.575	0.122	8.41210706104569e-197
CYB5B	2.61347438059074e-201	0.536066642867312	0.499	0.089	1.12936068408467e-196
CD164	4.09158727909984e-201	0.941574299466204	0.8	0.273	1.76809761091741e-196
DHX15	4.9089082572524e-201	0.570637425731624	0.523	0.101	2.12128652520648e-196
IPO7	1.76319718003664e-200	0.688421376592824	0.567	0.124	7.61930397409234e-196
DNAJC15	7.54535707861086e-200	1.11996334977704	0.829	0.312	3.26057515438011e-195
HSD17B12	7.821072483381e-200	0.604873629228727	0.548	0.113	3.37972005224343e-195
TMEM87A	1.01342243303911e-199	0.631411119606189	0.599	0.134	4.3793023598919e-195
ARHGAP21	1.89201328062748e-199	0.620508058969668	0.46	0.077	8.17595698957555e-195
MTATP6P1	2.16785887647362e-199	1.10134711154595	0.985	0.767	9.36796856290544e-195
SSBP1	2.66928418678554e-199	0.847826103825253	0.764	0.24	1.15347777563564e-194
MIF	9.50427812681733e-199	0.531276362728528	0.536	0.107	4.10708370694157e-194
MRPL32	8.72100363969005e-198	0.663799269930295	0.59	0.136	3.76860730281926e-193
CDC42BPA	9.14930639927885e-198	0.659067979616353	0.447	0.072	3.95368977432037e-193
ARHGAP12	2.86939900480949e-197	0.567333303306924	0.404	0.056	1.23995339194832e-192
DNM2	3.53413091347657e-197	0.580303976379029	0.474	0.082	1.52720399164063e-192
INSIG1	9.63655064133262e-197	1.0857066284344	0.601	0.145	4.16424262863906e-192
SLMAP	1.41333415106503e-196	0.589659169336821	0.458	0.077	6.10744086699732e-192
TDP2	1.46621790901064e-196	0.571493325856037	0.443	0.071	6.33596745020767e-192
ALCAM	4.7558151678849e-196	0.547947977424166	0.483	0.084	2.0551304084981e-191
PTPN12	3.60651140304306e-195	0.593041707655811	0.544	0.111	1.558481772597e-190
RAB6A	2.26318819689017e-194	0.55089343788019	0.52	0.101	9.77991515522150e-190
KIF13A	1.08204511344019e-193	0.530434582050037	0.337	0.036	4.67584154870909e-189
TES	1.26234972948664e-193	0.633416805539092	0.653	0.164	5.45499188603061e-189
UBA6	5.21584670846739e-193	0.586814877629094	0.463	0.081	2.25392383813001e-188
VDAC2	1.43781710671768e-192	0.761799878060472	0.696	0.201	6.21323906325913e-188
PAICS	1.51209734076866e-192	0.625912329877704	0.444	0.075	6.53422623866361e-188
COMT	3.97239531306403e-190	0.526016407319763	0.506	0.099	1.71659118663436e-185
SND1	4.32424606177754e-190	0.590359694382011	0.506	0.101	1.86863645067593e-185
DLD	5.30953894331867e-190	0.510469930792255	0.438	0.071	2.2944110635763e-185
ARL5B	1.21761137724768e-188	0.539002626165854	0.428	0.068	5.26166404450039e-184
RAD23B	2.57399833848716e-187	0.62902106858508	0.63	0.159	1.11230190201046e-182
NPEPPS	3.56643668467961e-187	0.615686787348855	0.489	0.095	1.5411642845506e-182
FDFT1	2.84206089973468e-186	0.746620800278995	0.579	0.136	1.22813977660235e-181
DST	8.6616030021296e-186	0.859866611062183	0.656	0.174	3.74293850531026e-181
ACSS2	2.81926906803924e-185	0.513650956485125	0.358	0.045	1.2182907423718e-180
YES1	6.43051458725779e-185	0.529603560924018	0.427	0.07	2.77881826859171e-180
FAM136A	4.27893051643337e-184	0.568567155546448	0.478	0.092	1.84905424406635e-179
TM9SF2	4.47778158897265e-184	0.656014372185842	0.646	0.172	1.93498375804275e-179
HSP90AA1	7.39450472553252e-184	0.92810844026561	0.999	0.867	3.19538732704437e-179
MPST	1.23487730380328e-183	0.523539100816564	0.424	0.07	5.3362752929251e-179
APOL1	3.86076925143367e-183	0.844918928111129	0.474	0.095	1.66835421662203e-178
CLTC	3.95327460569253e-183	0.623382307933121	0.637	0.162	1.70832855535791e-178
PHB	1.81375954686572e-182	0.651618344492263	0.513	0.11	7.83779912987083e-178
LRBA	9.58929785295518e-182	0.529000237717055	0.374	0.052	4.14382328119752e-177
TLN2	2.61680889552457e-181	0.502471844204041	0.311	0.032	1.13080162802303e-176
CYFIP1	1.66396195719164e-180	0.564135758238963	0.427	0.073	7.19047880561223e-176
PLSCR1	4.03989301510818e-180	0.676936613266955	0.57	0.136	1.7457589686187e-175
MTCH2	9.38527926613503e-180	0.525630430595821	0.471	0.09	4.05566072927493e-175
EIF4G2	4.18135775624061e-179	0.886638302255282	0.923	0.394	1.80689012720425e-174
EIF3E	5.78908137913034e-179	0.783307906501034	0.815	0.29	2.5016357363636e-174
PPP1R12B	6.01594797546265e-179	0.546043647275543	0.377	0.054	2.59967159863668e-174
ATP2A2	1.23864125590306e-178	0.538352827659346	0.496	0.101	5.35254045913391e-174
LCN2	2.38693141929359e-178	0.914879720956406	0.392	0.062	1.03146467421934e-173
ERBIN	3.75091407052813e-178	0.699823265498807	0.631	0.168	1.62088249729732e-173
ARF1	7.96136149553423e-177	0.888361264054868	0.908	0.422	3.44034314306521e-172
SUCLG2	2.01543781386236e-176	0.515779056694981	0.55	0.126	8.70931142504343e-172
SLC44A1	5.45417221707423e-175	0.579364633997224	0.491	0.103	2.35691144016429e-170
TCP1	1.36731521943296e-174	0.668911584053427	0.69	0.199	5.90857925773564e-170
ACSL3	7.42025058990843e-174	0.591666915025981	0.484	0.1	3.20651288741713e-169
PDIA4	7.88306734861139e-174	0.752569492036913	0.752	0.254	3.40650989335544e-169
TSPO	3.98429427816613e-173	0.665914425016998	0.683	0.201	1.72173308642393e-168
RDH11	2.43730336851249e-172	0.577483840147139	0.466	0.093	1.0532319046353e-167
PLAC8	3.71846853628839e-172	0.911429726631199	0.445	0.085	1.6068618085863e-167
VPS4B	6.98283595084345e-172	0.583642615147688	0.669	0.186	3.01749289943798e-167
IBTK	1.74354577605283e-171	0.515504444070197	0.482	0.099	7.53438436205711e-167
NAB1	1.92026804083489e-171	0.503087942721979	0.398	0.064	8.29805428485981e-167
DKK1	2.1544554199143e-171	0.71148080676338	0.181	0.002	9.31004820607568e-167
BIRC3	2.5340198172364e-171	0.74066842262548	0.699	0.212	1.09502598362236e-166
NANS	2.72915162230578e-171	0.612974417953258	0.544	0.132	1.179348290547e-166
FOXN2	2.38842977648875e-170	0.568506020218589	0.455	0.088	1.03211215931408e-165
PARD6G-AS1	9.16261360997194e-170	0.749090025193717	0.327	0.041	3.95944021927718e-165
FABP5	1.35963585746799e-168	0.835790505944158	0.635	0.178	5.87539443087641e-164
FRYL	2.97538650888913e-168	0.544326903526446	0.485	0.101	1.28575377208626e-163
CAPN2	3.69245943059798e-167	0.632682765777884	0.586	0.153	1.5956224937443e-162
SLC20A1	4.22197011552385e-167	0.699246236904955	0.498	0.11	1.82443994602132e-162
PNRC2	9.57011285756094e-167	0.532869893852579	0.71	0.208	4.13553286913781e-162
AHCTF1	2.59089561187777e-166	0.50649679394885	0.385	0.063	1.11960372076074e-161
FDPS	5.8762511717206e-166	0.811937970940948	0.556	0.145	2.53930441883562e-161
ARNTL2	7.24870096717787e-166	0.510616552891223	0.265	0.024	3.13238114894657e-161
NEAT1	8.7608326418861e-166	1.13604058127872	0.925	0.402	3.78581860953824e-161
TPT1	9.75635800200412e-166	0.759162077199731	1	0.936	4.21601498340604e-161
CAV2	1.23701503048313e-165	0.682266768650625	0.418	0.078	5.34551305122676e-161
OAS1	1.47196948718845e-165	0.755285548112453	0.423	0.083	6.36082174498747e-161
H2AFJ	4.2295451284441e-165	0.539136930035952	0.649	0.179	1.82771333635455e-160
DNAJC2	5.42328990156224e-164	0.515320182882454	0.562	0.138	2.34356626516209e-159
XPO1	1.12625874389692e-163	0.50878155030344	0.591	0.15	4.86690191000176e-159
HNRNPAB	4.27877624297678e-163	0.62426544375438	0.594	0.16	1.84898757787755e-158
ADI1	7.15106612844731e-162	0.508364685571991	0.505	0.116	3.09019020608594e-157
CAST	2.38051910912639e-161	0.856144197902041	0.941	0.433	1.02869372262679e-156
HSPA4	8.97348288157017e-161	0.539100430652133	0.585	0.153	3.87771115761292e-156
S100A2	1.2023108243793e-160	0.53192006702764	0.187	0.006	5.19554576539029e-156
SRI	1.87378907020163e-160	0.745158265522946	0.726	0.246	8.09720470906228e-156
TMOD3	5.53723044763032e-160	0.615259392482922	0.729	0.228	2.39280339333449e-155
ADAM10	3.21251247963736e-159	0.501336946009293	0.499	0.112	1.38822301782569e-154
HDLBP	3.26451799911577e-159	0.665693995219452	0.795	0.276	1.4106961629579e-154
UFM1	4.06835172115498e-159	0.654333316676196	0.714	0.237	1.7580568292627e-154
TJP1	4.4429400816481e-159	0.547543785615845	0.36	0.057	1.91992769748259e-154
FCHO2	1.26673958185485e-158	0.530739671623012	0.44	0.088	5.47396175506936e-154
CAPRIN1	2.18918992251937e-156	0.517395634140658	0.576	0.151	9.46014641218294e-152
MED13	3.14000637139188e-156	0.552402445323473	0.465	0.101	1.35689095326958e-151
CTTNBP2NL	2.41092531478941e-154	0.511646020026337	0.434	0.088	1.04183315627995e-149
SDC1	3.17576294753739e-154	0.515310092954678	0.393	0.073	1.37234244251933e-149
TMEM106B	9.182009424131e-154	0.508423909688346	0.484	0.111	3.96782173244973e-149
CLINT1	1.43085531182273e-153	0.600433424097886	0.675	0.215	6.18315505897954e-149
SNX9	1.08249780701415e-152	0.525199192664936	0.462	0.1	4.67779777345025e-148
EIF2A	5.79499739495284e-152	0.511342911942883	0.589	0.164	2.50419222428097e-147
SEM1	6.92341882703293e-152	0.67320071347274	0.851	0.342	2.99181697772574e-147
MSMO1	9.10000461791706e-152	0.575447463863233	0.346	0.056	3.9323849955405e-147
ANXA11	1.93890230476828e-150	0.567357257712176	0.653	0.198	8.37857852959518e-146
SMG1	2.90515136334462e-150	0.526719443825701	0.477	0.109	1.25540305864211e-145
NPM1	1.14508338805788e-149	0.864821687025385	0.974	0.704	4.94824884481453e-145
TARS	8.60650953574243e-149	0.504743553477307	0.553	0.147	3.71913096568038e-144
TOP1	1.35470046925791e-148	0.563278508353417	0.702	0.226	5.8540671378042e-144
EPSTI1	2.29629034597318e-148	0.68467622917833	0.582	0.167	9.92295947205388e-144
MT-ND3	2.9470545041482e-147	0.753060389028599	0.994	0.854	1.27351066287756e-142
MYL12B	9.16387378058595e-147	0.844398629443265	0.947	0.537	3.95998477680461e-142
FGD6	1.82835706545216e-146	0.515391980627791	0.295	0.04	7.9008793869384e-142
COX5B	2.46057509481793e-146	0.798628152014969	0.904	0.455	1.06328831572367e-141
MKI67	6.43609721332416e-146	0.61581739619726	0.394	0.076	2.78123068879377e-141
C1QBP	9.63077614909106e-146	0.500461170042852	0.57	0.158	4.16174729730672e-141
MTIF3	2.23317710349165e-145	0.505589371563243	0.628	0.19	9.65022821731845e-141
YWHAE	1.08061069236425e-144	0.617939766711905	0.811	0.311	4.66964298491364e-140
P4HA1	2.80038016768047e-144	0.574522696364578	0.471	0.113	1.21012828185976e-139
LYST	2.97846770682984e-144	0.571963678872294	0.454	0.103	1.28708525015238e-139
RHOB	1.58799762573979e-143	0.522224131386604	0.656	0.206	6.86221414010935e-139
NDUFA12	3.13900976037173e-142	0.621556371317156	0.684	0.232	1.35646028774944e-137
EIF4A2	1.32429999786012e-140	0.782410320892289	0.93	0.463	5.72269758075294e-136
HSPA9	5.86758604348151e-140	0.533672691297838	0.711	0.242	2.53555995696966e-135
TMEM123	1.35503455567675e-139	0.568585167421364	0.712	0.244	5.85551082544595e-135
DDIT4	1.52955752427891e-138	0.61112633867444	0.717	0.25	6.60967692966646e-134
HSBP1	2.71316828213282e-138	0.518404543452743	0.625	0.193	1.17244140975805e-133
RNASET2	4.17024384806645e-137	0.578189696313114	0.691	0.233	1.80208747406496e-132
ARPC5	3.22667045521781e-136	0.687647772996447	0.844	0.349	1.39434110381327e-131
MDH2	1.89600982280627e-135	0.640314471001346	0.656	0.228	8.19322724729274e-131
DNAJB1	5.64557131578389e-135	0.714187010830893	0.984	0.613	2.43962073268969e-130
PTGES3	6.1565036464154e-135	0.637663597257714	0.843	0.356	2.66040992072549e-130
PGK1	3.60650241957312e-134	0.878588707928175	0.752	0.305	1.55847789057013e-129
TAF1D	7.85913436362495e-134	0.540364859239721	0.802	0.301	3.39616773255325e-129
CCT2	2.5997094899512e-133	0.50667625159865	0.643	0.206	1.12341246189261e-128
MT-RNR1	1.20428426393538e-131	0.58907393502445	1	0.986	5.20407358974397e-127
SRP9	1.89491849138985e-131	0.578818055786472	0.677	0.238	8.18851127684297e-127
GAS5	4.33459292486339e-131	0.519078742265712	0.809	0.315	1.87310764062122e-126
TOMM20	8.61903432794045e-131	0.562616879199241	0.756	0.292	3.72454330413291e-126
YBX1	6.41395561880101e-129	0.723140404185594	0.935	0.504	2.77166264155248e-124
KDELR2	5.96618060561215e-128	0.590790581812166	0.725	0.273	2.57816562510318e-123
CLTA	1.22208719289898e-127	0.528955888700832	0.614	0.202	5.28100538667438e-123
EIF3I	1.96000100620121e-125	0.588097942027798	0.757	0.303	8.46975234809727e-121
EIF3H	3.09199403589599e-125	0.530847877996349	0.807	0.322	1.33614338273173e-120
TPI1	7.94497338809347e-125	0.878907110801828	0.865	0.456	3.43326135019683e-120
ANXA1	1.4321245325576e-124	0.730034213032508	0.864	0.38	6.18863974254117e-120
ATP5F1C	1.04544007658974e-122	0.592994742245766	0.748	0.297	4.51766020296725e-118
UQCRH	2.71737742093692e-121	0.718390770377933	0.863	0.441	1.17426030490947e-116
UQCRQ	4.19068893476212e-121	0.671975476138253	0.844	0.402	1.81092240937876e-116
DEPP1	7.30302834759004e-121	0.598307244751291	0.306	0.056	3.15585763984409e-116
CANX	7.89851090176067e-121	0.642853193760242	0.813	0.353	3.41318351597784e-116
MT-CYB	2.14839682182019e-120	0.712580732440895	0.999	0.993	9.28386718613159e-116
FABP1	9.30434689323239e-120	1.78081204609084	0.438	0.128	4.02068742297251e-115
NDRG1	1.83500346571981e-118	0.629085455513079	0.348	0.075	7.92960047641503e-114
HSPE1	6.45413282883595e-116	0.610836453303433	0.879	0.422	2.78902441932488e-111
SNRPE	2.65547134177228e-115	0.503078630552431	0.641	0.23	1.14750883092006e-110
ANKRD37	7.74132165834708e-114	0.50318034828774	0.317	0.064	3.34525732822152e-109
GSTP1	1.33080250039013e-113	0.847291353203118	0.887	0.521	5.75079684493586e-109
SLC25A3	6.56397973245248e-111	0.565414559863233	0.814	0.357	2.83649256178469e-106
DYNLL1	4.77549103265746e-110	0.643344907278812	0.832	0.382	2.06363293994227e-105
HNRNPU	1.74330045042806e-108	0.519151292787695	0.935	0.455	7.53332423643477e-104
VAPA	1.82939430615746e-108	0.511016344592975	0.707	0.276	7.90536161519825e-104
GNAS	8.05185087389123e-108	0.621969364455945	0.946	0.503	3.47944631813462e-103
RPS8	1.80549410652965e-105	0.53025961384812	0.995	0.84	7.80208168254659e-101
SLC25A5	1.58407673224646e-103	0.80713452063253	0.809	0.423	6.84527078305662e-99
EEF2	5.77189523767704e-96	0.545804050188161	0.859	0.437	2.49420908905738e-91
PPIA	3.74903897424772e-94	0.650135375770802	0.94	0.633	1.62007221194167e-89
CLIC1	3.69641786525799e-88	0.630592030610059	0.877	0.492	1.59733305211394e-83
RPLP0	3.12196887694633e-87	0.654634312712686	0.984	0.829	1.34909641079482e-82
PRDX1	2.27007385074422e-85	0.533551534653949	0.781	0.396	9.80967013122102e-81
TFF3	7.45503741440148e-83	0.922557970933612	0.449	0.163	3.22154531788531e-78
RPL7A	8.02641133621323e-81	0.543914906236921	0.964	0.722	3.46845313071782e-76
COX6C	4.23168951986443e-80	0.506846814116439	0.887	0.528	1.82863999221902e-75
DHRS9	2.02725831021711e-79	0.519994894906371	0.144	0.016	8.76039133594118e-75
XAF1	2.09111278611873e-78	0.562389124182483	0.502	0.193	9.03632568265489e-74
PTMA	1.45519258897263e-77	0.510684008934707	1	0.986	6.28832373472741e-73
FTH1	1.87720793083614e-74	0.565693201154105	0.999	0.957	8.11197863152223e-70
SAMD9	4.93640381652292e-66	0.503087986907465	0.447	0.176	2.13316818123405e-61
