# Supplementary material for: Single-Cell Dissection of the Serrated Pathway: Cellular Heterogeneity and Genetic Causality in Colorectal Cancer
Source: Int J Mol Sci. 2025 Jul 25;26(15):7187. doi: 10.3390/ijms26157187 (PMC12347469; doi:10.3390/ijms26157187)
Supplement: Supplementary file 1 [file ijms-26-07187-s001.zip › Table S2 The diffirential genes between SSC and all other EPI cells.csv]

	p_val	avg_log2FC	pct.1	pct.2	p_val_adj
UCA1	0	2.60988923306961	0.944	0.217	0
TM4SF1	0	2.20996232772184	0.899	0.277	0
KLK10	0	1.91810366479368	0.815	0.161	0
AKAP12	0	2.08194571205573	0.655	0.106	0
DUSP5	0	1.17917544873565	0.656	0.115	0
CALB1	0	2.04996065870416	0.829	0.138	0
AL365226.2	1.10943544038107e-299	1.2820028142589	0.679	0.137	4.79420336851874e-295
CXCL1	3.31360445450451e-297	1.88399012162381	0.926	0.378	1.43190789292504e-292
EREG	1.6960682554886e-291	1.57326389136426	0.821	0.23	7.3292197524429e-287
PCCA	2.33559431915019e-291	1.32045058107026	0.781	0.21	1.00928037313437e-286
TPT1	1.93749329120821e-282	1.1371820898663	1	0.877	8.37248975929804e-278
FOSL1	4.24703001087618e-282	1.2848711416321	0.597	0.108	1.83526907859992e-277
EMP1	1.07681816690453e-268	1.54031649164096	0.728	0.189	4.65325434464454e-264
ERO1A	2.29730576847126e-255	1.51269562076537	0.729	0.22	9.92734741729484e-251
BHLHE40	8.51446981993992e-255	1.25633151498183	0.766	0.228	3.67935784329064e-250
CXCL3	2.3037016916883e-246	1.73458542738527	0.93	0.47	9.95498612029265e-242
ANXA1	3.5006096061154e-243	1.45120700481151	0.864	0.314	1.51271842909065e-238
S100A11	1.42942585587382e-242	1.31727224830291	0.987	0.671	6.17697795098754e-238
LDHA	3.04015509158061e-240	1.50190756284709	0.923	0.501	1.31374221972473e-235
HSPA5	1.06120216535385e-238	1.5417791740633	0.976	0.584	4.5857729171436e-234
KRT18	2.75589161153284e-235	1.18345073219013	0.999	0.867	1.19090344209169e-230
CXCL2	7.16669496108611e-233	1.69679567537536	0.842	0.34	3.09694389353414e-228
NPSR1	1.41496108461349e-230	0.834657518627788	0.567	0.109	6.11447133494027e-226
MET	4.59567911622506e-222	1.01547448629175	0.697	0.201	1.98593081649434e-217
HSPH1	5.15578894156453e-222	1.33335011051771	0.955	0.479	2.22797107531828e-217
ASS1	6.17584552240722e-217	1.40865592115961	0.887	0.408	2.66876812559783e-212
EPCAM	8.0501000827486e-216	1.12018877270009	0.996	0.766	3.47868974875815e-211
C12orf75	1.04742043366543e-215	1.11857924647193	0.878	0.387	4.52621791999841e-211
ANXA2	3.0775111494441e-215	1.32146933331999	0.99	0.724	1.32988489300928e-210
TNFAIP3	3.19552127673014e-214	1.25434153874178	0.696	0.206	1.3808806093134e-209
GPRC5A	9.82434164772872e-214	1.25529284640591	0.932	0.487	4.24539275623301e-209
DNAJB1	7.6321945417896e-211	1.18811213478984	0.984	0.656	3.29810022734354e-206
ZFAND2A	8.49102611165474e-209	1.29638988668407	0.651	0.18	3.66922711362936e-204
TPM2	2.27422726971781e-208	0.805972945030332	0.622	0.149	9.82761830063159e-204
IL1RN	3.86420500272371e-205	0.97304557302253	0.454	0.079	1.66983890782699e-200
CYP2W1	1.01386922506316e-204	0.858516256953762	0.61	0.146	4.38123308226541e-200
FHL2	2.39969384524323e-203	1.10807009576193	0.704	0.225	1.03697970134496e-198
TMSB10	1.67515666884197e-202	0.841214804560968	1	0.947	7.23885451306679e-198
S100P	5.20778447882221e-202	1.18745526140914	0.924	0.459	2.25043990683344e-197
NCEH1	7.00316355271774e-201	0.944192198241874	0.577	0.144	3.02627706603592e-196
F2RL1	9.27737232890906e-201	0.843133332563498	0.599	0.157	4.00903090449147e-196
SERPINE2	2.55758506371804e-200	0.834245257279656	0.457	0.081	1.10520923358448e-195
ACTB	5.47120327790724e-200	1.08836983333745	0.999	0.929	2.36427107248206e-195
ADIRF	6.53410256123334e-200	1.26237905575223	0.727	0.257	2.82358173978576e-195
S100A6	9.77660203494034e-200	0.853930600510107	1	0.941	4.22476303735877e-195
HSPB1	2.6653684182611e-196	1.26586627252866	0.979	0.679	1.15178565458317e-191
CHAC1	2.25867086393403e-193	0.755963467116775	0.343	0.039	9.76039440431814e-189
YWHAG	2.45119054733529e-193	0.820588709277711	0.737	0.252	1.05923297122e-188
CAV2	1.60553630816969e-192	0.80543400151696	0.418	0.068	6.93800404849368e-188
RRAD	2.27691969337469e-191	0.898170192477511	0.451	0.081	9.83925307098004e-187
S100A10	8.84023577034431e-191	1.05468338473619	0.999	0.82	3.82013108343889e-186
F3	1.01778362400749e-190	1.23412159875113	0.533	0.129	4.39814837442355e-186
SERPINB5	8.24924164373392e-189	1.1066907405811	0.651	0.2	3.56474479150674e-184
CXCL8	2.40948458484091e-187	1.71551769104659	0.746	0.295	1.0412105736473e-182
PHLDA1	1.63933213510705e-184	1.00912039710734	0.818	0.313	7.0840459554381e-180
NFKBIA	2.17437357220813e-184	1.27136253412098	0.944	0.652	9.39612051758299e-180
MYL12B	6.82164575492857e-182	1.01617372884284	0.947	0.606	2.94783778007728e-177
ERRFI1	2.99438801849828e-181	1.0500720738674	0.688	0.222	1.29396489443366e-176
KLK7	1.19667366978493e-179	0.961082987829593	0.486	0.108	5.17118592924164e-175
MXD1	2.18270613151214e-179	1.08259976363175	0.838	0.345	9.43212800610339e-175
ZYX	2.7414846538709e-179	0.871202186436265	0.707	0.24	1.18467776347723e-174
TMSB4X	2.97835851639682e-179	0.851812443349188	0.999	0.939	1.28703806569056e-174
YWHAZ	4.01054706646328e-178	0.950858136342947	0.982	0.724	1.73307770383078e-173
ANXA3	2.8363217082868e-177	1.01921654844115	0.753	0.298	1.22565969980197e-172
PLAUR	5.346609255059e-176	0.870495847993808	0.653	0.2	2.31043025738865e-171
MRLN	2.24406328059046e-175	0.619604935134156	0.309	0.034	9.69727065441555e-171
TMEM176A	2.9204966202107e-175	1.05445666700024	0.752	0.318	1.26203420449165e-170
CCL20	1.12479657456562e-173	1.74103631116393	0.667	0.238	4.86058343767041e-169
COL17A1	1.70365112812101e-173	0.880743162659672	0.612	0.18	7.3619876199493e-169
CD24	2.38997223499641e-172	1.18755147700803	0.97	0.642	1.032778701909e-167
HSP90AA1	6.39377272392484e-171	0.910538364343705	0.999	0.905	2.76294100718964e-166
FTH1	1.39293618806788e-170	1.34588325525397	0.999	0.939	6.01929514949775e-166
CSTB	1.62367390877086e-170	1.5276562455901	0.898	0.513	7.01638206197152e-166
SSFA2	3.7575898439186e-170	1.02213626265911	0.832	0.368	1.62376729925254e-165
DSG2	2.51515054099911e-169	1.0829295543988	0.916	0.55	1.08687200328195e-164
TRIM31	1.4935980482964e-166	0.780056710988753	0.856	0.361	6.45428524610325e-162
ACTG1	4.60457256997946e-166	0.975207697209508	0.997	0.885	1.98977394466523e-161
EZR	2.23218220211596e-164	0.981001626488267	0.956	0.625	9.64592895000368e-160
AC021218.1	4.64097622102277e-164	0.741550738043039	0.484	0.114	2.00550505439057e-159
IFNGR1	3.74301507546133e-163	0.805179783244127	0.615	0.198	1.61746910455911e-158
NDFIP2	5.30083907331203e-163	0.846884092867331	0.651	0.228	2.29065158875033e-158
FAM96B	1.18329071654331e-162	1.04888930721273	0.774	0.35	5.11335417339859e-158
SOX9	2.02088897549204e-162	1.10054580393116	0.75	0.325	8.73286752979376e-158
PERP	1.74246012648076e-161	1.15610248649287	0.938	0.587	7.52969294456132e-157
YOD1	3.73088936090259e-158	0.719467994769475	0.434	0.094	1.61222921952684e-153
DDIT4	6.82243310293602e-158	0.941184648081925	0.717	0.274	2.94817801677174e-153
ITGA2	1.14086018010856e-157	1.05464886693457	0.712	0.278	4.92999909630313e-153
SCARB2	2.9205245642495e-157	0.801468725786628	0.688	0.261	1.26204627994913e-152
AREG	6.73542454495407e-156	1.06438744408929	0.856	0.394	2.910579008611e-151
RAB11A	1.81676138212398e-155	0.932462259560971	0.794	0.388	7.85077096057235e-151
CEACAM6	3.20163888113594e-155	1.08517917183064	0.957	0.557	1.38352420970527e-150
DUSP10	4.82951572153644e-154	0.626309527791478	0.494	0.122	2.08697862874754e-149
P4HA1	1.21323966151275e-153	0.707092919879063	0.471	0.115	5.24277254929504e-149
ACE2	1.39836056637322e-152	0.617627392825896	0.397	0.08	6.04273551546859e-148
SLC6A14	4.15393441899337e-152	0.703459364987654	0.353	0.061	1.7950396804796e-147
BNIP3L	5.02269398829894e-152	0.746020913423198	0.488	0.128	2.17045675316362e-147
BIRC3	1.62832812817317e-151	0.974788383338526	0.699	0.263	7.03649434027473e-147
KCNK1	9.26048754875267e-151	0.820991127582823	0.626	0.22	4.00173448444249e-146
PPP1R15B	2.30552386521823e-150	0.811370158358279	0.733	0.284	9.96286027876755e-146
TMBIM1	1.79717896684963e-149	0.773228859249969	0.614	0.21	7.76614946944732e-145
PMAIP1	5.74830015865349e-149	0.836762838778611	0.743	0.299	2.48401294755893e-144
GREM1	1.15726865943974e-148	0.628258211685766	0.348	0.06	5.00090505803694e-144
RAC1	1.72881431112449e-148	0.911039508775429	0.941	0.588	7.47072528266228e-144
CEACAM5	5.1210208950563e-147	1.06014968652105	0.968	0.69	2.21294675938068e-142
LMO7	8.79788326060561e-147	1.22027158399771	0.779	0.36	3.8018292934055e-142
PLBD1	6.77222656114149e-146	0.820601983662278	0.631	0.23	2.92648226386607e-141
GALNT5	7.72976158414873e-146	0.866520844542946	0.669	0.256	3.34026187335819e-141
RNASET2	1.84983654518968e-145	0.936960253514498	0.691	0.292	7.99369866272815e-141
GCNT3	8.18158064507712e-145	0.784329464646698	0.584	0.187	3.53550644415717e-140
PLAU	3.0173931500877e-144	0.645239695358786	0.283	0.038	1.3039061019474e-139
LGALS3	3.46042350626934e-144	0.911035106925287	0.996	0.813	1.49535280976417e-139
UBC	7.52729359103422e-144	0.785411460419516	0.993	0.872	3.25276937949362e-139
EPHA2	1.62602645350078e-143	0.537817870944308	0.455	0.109	7.02654811351291e-139
CXCL16	2.8895930782023e-140	0.652026697486445	0.489	0.137	1.24867985688356e-135
PTMA	3.08760793988293e-140	0.758951291963468	1	0.96	1.33424801906161e-135
KLK6	1.69172137108949e-139	0.745293669585285	0.621	0.205	7.310435560889e-135
CAPZA2	3.74271428094079e-137	0.797165186762737	0.715	0.313	1.61733912222295e-132
TAX1BP1	5.93161024239696e-137	0.919412518752283	0.949	0.635	2.563226734047e-132
MSLN	1.93343654780872e-136	0.542079484214609	0.393	0.086	8.35495935404583e-132
SERPINH1	2.06123184395973e-136	0.733646072621926	0.548	0.175	8.90720116730319e-132
UFM1	2.3759934824026e-136	0.736468600467476	0.714	0.304	1.02673806355064e-131
C4orf3	1.20887511453207e-135	0.968770206441982	0.666	0.285	5.22391203242745e-131
GNG4	7.25120891163195e-135	0.515777020310843	0.378	0.079	3.13346490698352e-130
S100A16	3.02920489437739e-134	0.926781446372066	0.792	0.39	1.3090103110073e-129
IL33	2.17800117027128e-133	0.813622925080289	0.594	0.202	9.41179645709327e-129
C1GALT1	7.26590022540695e-132	0.666892160621262	0.513	0.16	3.1398134644051e-127
ESYT2	9.20194091717465e-132	0.618247784664792	0.581	0.195	3.97643472853868e-127
PLS1	1.98698825100652e-131	0.894542154847202	0.801	0.398	8.5863723290745e-127
VEGFA	3.97122206302041e-131	0.736378087292911	0.751	0.317	1.71608419009301e-126
LYST	4.08309838934738e-130	0.668153979786022	0.454	0.121	1.76442930698868e-125
SPTBN1	8.16805823697829e-129	0.810967040976077	0.92	0.531	3.52966300594543e-124
ARPC5	1.63385943375844e-128	0.842793749914616	0.844	0.462	7.06039677110034e-124
VDAC1	2.55396993896511e-127	0.865419866691261	0.866	0.511	1.10364702972499e-122
SLC2A1	1.85138715915947e-126	0.665417225225636	0.42	0.109	8.00039933087581e-122
EIF4A2	2.40166272010482e-126	0.772545041795452	0.93	0.589	1.0378305112389e-121
ARF1	2.5271285981916e-126	0.769444430423886	0.908	0.542	1.09204808113654e-121
HSP90AB1	1.46370199753667e-125	0.808032250768301	0.988	0.789	6.32509544195519e-121
TWF1	9.17228245562095e-125	0.686925710079359	0.699	0.303	3.96361841754748e-120
APOL1	2.82534658367987e-123	0.70729684670729	0.474	0.136	1.22091701920558e-118
ITGA6	5.17881014187128e-123	0.787992951429798	0.856	0.457	2.23791922660684e-118
FOXN2	7.35533884783176e-123	0.605286025070073	0.455	0.13	3.17846257631354e-118
TPMT	8.64322344551553e-123	0.618782074289282	0.575	0.212	3.73499614751062e-118
HSPA8	1.24690357573729e-122	0.885049131138004	0.953	0.683	5.38824442183354e-118
PON2	2.71461791719465e-121	0.725780008410333	0.698	0.311	1.17306784055732e-116
RBCK1	3.33572349560491e-121	0.682350345321507	0.672	0.278	1.44146619415575e-116
HSPA1A	3.35728642634262e-121	0.816529500753996	0.931	0.585	1.45078418341543e-116
CAPG	1.92165259475545e-120	0.676958564984399	0.579	0.219	8.30403735771671e-116
B2M	4.48887268085226e-120	0.790204255168759	0.998	0.963	1.93977655157669e-115
NAMPT	4.52571322022944e-120	0.587526684563674	0.638	0.249	1.95569645385775e-115
MYL12A	7.15383359126175e-120	0.800519965880718	0.843	0.472	3.09138610979194e-115
AHNAK2	1.47370338606652e-119	0.524962242152261	0.284	0.048	6.36831444220925e-115
ATP6V1F	4.66978308060725e-119	0.674137751207133	0.655	0.271	2.01795336262281e-114
PHLDA2	1.32925321663456e-118	0.697275654407036	0.86	0.453	5.74410192504292e-114
GADD45A	1.35337545952262e-118	0.753501296932728	0.654	0.261	5.84834137323508e-114
BCL10	4.84417617737908e-118	0.73053166653868	0.672	0.299	2.09331385153082e-113
UBB	1.31883830466254e-117	0.803151682956762	0.987	0.827	5.69909596593825e-113
NT5C3A	1.47214704753228e-117	0.739161794302789	0.733	0.35	6.36158903650125e-113
PLEK2	5.19481795741482e-117	0.61515287681952	0.575	0.213	2.24483668393766e-112
HMGA1	1.14520791234487e-116	0.691029483630443	0.795	0.39	4.94878695161588e-112
STK24	1.61270574614601e-116	0.627266964590124	0.554	0.201	6.96898534082077e-112
HSPA1B	3.53545186868509e-116	0.681910122293935	0.916	0.522	1.52777481601489e-111
ZMYM2	4.74089853639425e-116	0.599265984412082	0.656	0.251	2.04868448453205e-111
PDZK1IP1	4.93266879787693e-116	0.736745885124487	0.523	0.185	2.13155416762656e-111
LAMC2	7.71833053153537e-116	0.672156918255294	0.582	0.21	3.33532217259238e-111
ADAM9	8.23158582088452e-115	0.636535269400498	0.584	0.224	3.55711518077883e-110
SULT2B1	9.44237815873616e-115	0.632020023752505	0.401	0.107	4.08033487373466e-110
CYP3A5	2.50261430805305e-114	0.774916508719139	0.835	0.43	1.08145472093896e-109
CD59	8.37541192374678e-114	0.682062713810615	0.494	0.167	3.6192667546087e-109
RPL4	1.1093801167826e-113	0.712285778397846	0.965	0.67	4.79396429865263e-109
RPL14	1.4468063292491e-113	0.660313606687581	0.994	0.802	6.25208419058414e-109
RARRES3	1.42497645283233e-112	0.734439563788967	0.595	0.233	6.15775074562435e-108
NT5E	2.18286718795937e-112	0.524160814421038	0.405	0.111	9.4328239793288e-108
PKM	3.35284203868174e-112	0.747821144148826	0.894	0.537	1.44886363017554e-107
ABLIM1	4.99837557266003e-112	0.672517181900466	0.67	0.294	2.15994803621358e-107
NPM1	5.20400939343309e-112	0.730282999367939	0.974	0.695	2.24880857918424e-107
DNAJC15	2.70669654497342e-111	0.883743024028916	0.829	0.47	1.16964477797936e-106
CXCL11	8.40120473982095e-111	0.594743823862775	0.353	0.083	3.63041260421883e-106
DSG3	1.00954643682345e-110	0.569322444233058	0.209	0.025	4.36255301744516e-106
HSPD1	1.77198429910367e-110	0.764828191573234	0.964	0.631	7.6572757517167e-106
PICALM	2.40292902492873e-110	0.565580970221649	0.488	0.163	1.03837771954245e-105
B3GNT5	3.18575118313483e-110	0.574103235305946	0.531	0.186	1.37665865876805e-105
PTBP3	4.49419667798886e-109	0.651540349804845	0.833	0.446	1.94207721045933e-104
RALB	5.28776041812016e-109	0.581268658132618	0.553	0.208	2.28499990948226e-104
IER3	1.23194190333154e-108	0.939826337845386	0.928	0.653	5.32359054686656e-104
AHNAK	1.52377371351582e-107	0.807128608632865	0.869	0.482	6.58468334821593e-103
KLF10	2.4392914617509e-107	0.60252326121461	0.521	0.186	1.05409101936642e-102
RAB10	1.24331313224613e-106	0.653914896406653	0.708	0.336	5.37272903837518e-102
DNAJB6	1.39255739662053e-106	0.668210403058878	0.679	0.303	6.0176582780163e-102
ENO1	3.36700236913694e-106	0.77118397419396	0.908	0.581	1.45498273377515e-101
MACC1	3.96404516843276e-106	0.605458225663798	0.594	0.234	1.71298283863485e-101
EPSTI1	4.10613734950847e-105	0.644949627681805	0.582	0.225	1.7743851328431e-100
PEX1	1.05521214236964e-104	0.577643657174918	0.501	0.175	4.55988823082192e-100
EEF1A1	3.01896665866771e-104	0.576253460375724	0.996	0.864	1.30458606221008e-99
ABHD11	1.57183619236608e-103	0.618260191485547	0.789	0.414	6.79237573807153e-99
ANXA4	2.14469401739597e-103	0.661128890842567	0.73	0.368	9.2678662573732e-99
FXYD5	8.42188594840987e-103	0.570816914685208	0.623	0.253	3.63934957488636e-98
PNRC2	1.35764908204483e-102	0.611782330227715	0.71	0.332	5.86680897824031e-98
GAPDH	1.60680386744488e-102	0.55487088569687	1	0.872	6.94348155238957e-98
CLDN4	2.12439655562252e-102	0.670588985170237	0.985	0.819	9.1801548358116e-98
CLIC1	2.53520958244741e-102	0.818315556046494	0.877	0.54	1.095540116863e-97
GARS	8.79576023270454e-102	0.652895341733544	0.665	0.301	3.80091186935861e-97
GALNT1	1.88626603581532e-101	0.606647517635384	0.621	0.27	8.15112142056873e-97
FAT1	6.94444496423489e-101	0.627935645151352	0.785	0.388	3.00090300239482e-96
LAMB3	1.14087954020962e-99	0.68910988118244	0.66	0.291	4.93008275710783e-95
SERPINB1	2.12819103031364e-99	0.823334189564679	0.86	0.523	9.19655189929433e-95
CYSTM1	1.01503265728756e-98	0.673550865193277	0.774	0.398	4.38626062193674e-94
ITGB4	1.77140487016992e-98	0.51105081912327	0.611	0.253	7.65477186546528e-94
BROX	2.00401861055847e-98	0.606744965538394	0.652	0.297	8.65996562180632e-94
ISG15	3.04313305111551e-98	0.763395269924639	0.57	0.232	1.31502908537855e-93
SFN	3.84053574555025e-98	0.700359716701818	0.843	0.489	1.65961071172463e-93
KDELR2	5.13809572856761e-98	0.625303423040814	0.725	0.364	2.22032530718592e-93
ADD3	6.05679839204596e-98	0.661167810218786	0.805	0.444	2.61732428915482e-93
EFNB2	5.35561006685745e-97	0.545849762209914	0.587	0.237	2.31431977819111e-92
FXYD3	1.98258695292387e-96	0.838662110573041	0.952	0.694	8.56735299966993e-92
BRI3	3.16379511766762e-96	0.595438123400653	0.627	0.279	1.36717078419771e-91
PDIA4	4.61475165382265e-96	0.573821720042932	0.752	0.374	1.99417263216638e-91
S100A4	5.30445327562854e-96	1.03204319105241	0.467	0.163	2.29221339399736e-91
DNAJA1	5.34624050328696e-96	0.697450630591646	0.869	0.517	2.3102709086854e-91
GBP3	9.40262451298843e-96	0.51730692315879	0.564	0.223	4.06315613079769e-91
RND3	9.51417226945429e-96	0.615562897930585	0.817	0.432	4.11135926279928e-91
ATF3	1.07767165813351e-95	0.759809918372299	0.869	0.519	4.65694253629233e-91
MYOF	1.20699103225577e-95	0.528503305196751	0.66	0.29	5.21577034768686e-91
PPP1R15A	1.3657641194432e-95	0.67280336808911	0.912	0.562	5.90187648934991e-91
SUN1	1.69517246383699e-95	0.52035901702503	0.617	0.263	7.32534876797879e-91
CLCN3	2.9271843371496e-95	0.591673100279116	0.629	0.28	1.26492416761246e-90
LAD1	3.79172384364559e-95	0.612951089637375	0.733	0.36	1.63851762455457e-90
RPL36AL	2.37024075287184e-94	0.652835025701551	0.894	0.566	1.02425213653851e-89
BUD31	1.86458941707529e-93	0.586402617702378	0.695	0.333	8.05745024800746e-89
SLK	4.10794674985766e-92	0.661773971153943	0.907	0.571	1.77516702901599e-87
EDN1	1.91211968820065e-91	0.851630872491539	0.394	0.125	8.26284280862147e-87
EIF3H	1.9874394716667e-91	0.587544513054455	0.807	0.439	8.58832218891331e-87
EIF4G2	2.9549611400018e-91	0.5554010539219	0.923	0.608	1.27692735742898e-86
HLA-A	3.03572409389016e-91	0.510410144933421	0.978	0.789	1.31182745269276e-86
SH3BGRL3	3.56628687154631e-91	0.618543667383571	0.969	0.729	1.54109954580131e-86
SAP18	8.81145563417856e-91	0.577548241792997	0.804	0.442	3.80769432319758e-86
ERBIN	2.87028693251446e-90	0.558602747074978	0.631	0.279	1.24033709214747e-85
TIMP1	5.05209615316839e-90	0.561433605429508	0.687	0.317	2.18316231066865e-85
CHMP2B	6.33520973691617e-90	0.547536794828294	0.68	0.343	2.73763418361358e-85
CCND1	7.31787425738187e-90	0.542393544935053	0.681	0.322	3.16227300284243e-85
KRT17	3.49989647897259e-89	0.987099789479114	0.275	0.063	1.51241026545842e-84
DSP	5.08702513824473e-89	0.692245317238343	0.889	0.563	2.1982561729897e-84
CEBPG	5.37509379510542e-89	0.535170631701889	0.679	0.326	2.3227392816789e-84
CD164	7.61129552704063e-89	0.647894511238567	0.8	0.448	3.28906913610007e-84
DKK1	1.35544773199261e-88	0.625405040291396	0.181	0.025	5.85729628425967e-84
IFRD1	2.67271641355632e-87	0.511739984078389	0.619	0.265	1.15496094379009e-82
PRAC1	2.77458851466128e-87	0.611448166305339	0.713	0.348	1.19898293484058e-82
GALNT3	4.89510884411342e-87	0.535296768141783	0.693	0.342	2.11532338480673e-82
GPI	5.07413989188364e-87	0.591886127821116	0.753	0.406	2.19268807147968e-82
DSC2	1.63421572665519e-86	0.704566691481529	0.758	0.401	7.06193641959508e-82
EFHD2	1.77408899975098e-86	0.509384358997053	0.649	0.305	7.66637079462389e-82
NQO1	5.11084720092102e-86	0.574996989347463	0.659	0.316	2.208550400934e-81
SEM1	5.43404738361597e-86	0.578327700899221	0.851	0.495	2.34821489588197e-81
ARHGAP5	6.42736979813831e-86	0.580777279270612	0.732	0.369	2.77745931086951e-81
TXNRD1	7.55709010775616e-86	0.631073039867602	0.633	0.3	3.26564534826467e-81
SYPL1	1.01303041734349e-84	0.509289244353558	0.585	0.264	4.37760834246641e-80
TMEM176B	2.214903236176e-84	0.621511298240764	0.682	0.357	9.57126135448736e-80
RSL24D1	3.0329225536244e-83	0.501003473028548	0.616	0.282	1.31061682309771e-78
PPIA	6.13107892764165e-83	0.625579212935652	0.94	0.649	2.64942313700178e-78
PGK1	1.450522277053e-82	0.791689163656195	0.752	0.433	6.26814191582913e-78
NUPR1	1.88169844186384e-82	0.843651994666017	0.627	0.31	8.13138347682622e-78
SSR1	4.85330863320007e-82	0.509377997012056	0.641	0.309	2.09726025966475e-77
INSIG1	6.29463108201908e-82	0.843542149718818	0.601	0.288	2.72009892947291e-77
EPRS	2.09419242137633e-81	0.648841435625734	0.789	0.45	9.04963371049355e-77
KRT19	2.28855267542688e-81	0.66253181669139	0.957	0.707	9.88952267632216e-77
TMEM123	2.82099876412211e-81	0.57116510926065	0.712	0.371	1.21903819594009e-76
TMEM54	4.24199489057534e-81	0.561119337231297	0.793	0.454	1.83309325206432e-76
POMP	8.84696236189864e-81	0.613884440308864	0.756	0.418	3.82303784544726e-76
VAPA	1.44288079363964e-79	0.571965899803072	0.707	0.371	6.235120773555e-75
VMP1	5.7866980188706e-79	0.576960704495681	0.925	0.598	2.50060581489455e-74
RIOK3	6.48125109813911e-79	0.547400454847411	0.69	0.356	2.80074303703885e-74
SYNGR2	5.38766860994015e-78	0.638409070966801	0.76	0.427	2.32817323641344e-73
NOP10	5.48852547253868e-78	0.525792731439374	0.681	0.348	2.37175651244814e-73
BTF3	6.0299605639605e-77	0.586714784754995	0.897	0.582	2.60572685850425e-72
JPT1	1.90829958695095e-76	0.558985124928043	0.844	0.491	8.24633500509113e-72
CSDE1	2.146777302922e-76	0.532523286277905	0.785	0.447	9.27686875911684e-72
TMOD3	7.38389347750426e-76	0.520420186546598	0.729	0.394	3.19080188843392e-71
ATP6V0E1	1.88083521112796e-75	0.541350014207937	0.656	0.34	8.12765319784727e-71
KRT8	2.25667903786564e-75	0.555316870376009	1	0.911	9.75178712632881e-71
CANX	3.11580830385262e-75	0.557283248772397	0.813	0.478	1.34643424234383e-70
KIF5B	5.23205471640226e-75	0.518336291926069	0.859	0.534	2.26092780459891e-70
TRAM1	3.27321152891299e-74	0.521735854297072	0.589	0.285	1.41445289798917e-69
PDIA6	4.98581243660222e-74	0.56220429327156	0.744	0.401	2.15451912822892e-69
TMEM50A	5.60474061547993e-74	0.500280280046864	0.615	0.305	2.42197656216734e-69
CAP1	7.11415642602893e-74	0.583869710863571	0.76	0.44	3.07424041637988e-69
BZW1	1.0894809635215e-73	0.509419248419324	0.67	0.341	4.70797408766547e-69
SAMD9	1.58260447243608e-73	0.632775147355661	0.447	0.176	6.83890870673801e-69
CLDN3	4.75283926403856e-71	0.570048308473489	0.919	0.684	2.05384443116898e-66
XAF1	9.80974436737789e-71	0.63701994314724	0.502	0.216	4.23908483347501e-66
GNAS	5.79931466605706e-69	0.536886656778871	0.946	0.671	2.50605784664324e-64
HNRNPC	1.07208128946899e-68	0.524098945525688	0.833	0.516	4.63278487618235e-64
PCBP1	2.90462893711106e-68	0.522236076647138	0.854	0.525	1.2551773025938e-63
SSBP1	7.112258968924e-68	0.511502809280245	0.764	0.434	3.07342046824113e-63
PPA1	1.45406511352e-66	0.530392760180411	0.807	0.489	6.28345157505398e-62
KLF5	3.44024304829545e-66	0.509361061176807	0.932	0.644	1.48663222845991e-61
IFITM3	2.73672864080912e-65	0.511640045335954	0.868	0.566	1.18262254755284e-60
NCOA7	4.37438760577499e-64	0.615049352870594	0.66	0.353	1.89030411608355e-59
TCIM	2.1977201442916e-63	0.752637581646383	0.707	0.415	9.49700805952731e-59
FOS	2.21801860134489e-63	0.556865286904506	0.979	0.84	9.58472378199168e-59
CHCHD2	5.66472152952425e-63	0.50235350502828	0.875	0.56	2.44789611455331e-58
CD9	1.34202601158601e-60	0.551405934112328	0.863	0.576	5.7992970038666e-56
DYNLL1	2.28978209133361e-60	0.515524591761428	0.832	0.523	9.89483535127993e-56
TSC22D1	4.95607272737654e-59	0.532480342349076	0.827	0.518	2.14166770768122e-54
MX1	1.30244917325526e-57	0.554140443391848	0.292	0.102	5.62827361238794e-53
RPL15	1.27807982932035e-56	0.50274428909656	0.976	0.779	5.52296636644201e-52
EIF1	1.44828282585945e-56	0.503762923595431	0.942	0.739	6.25846457538645e-52
SCD	9.97617238796057e-52	0.505890085249769	0.551	0.292	4.3110033740094e-47
PLIN2	2.00432083361017e-45	0.519830008145915	0.393	0.184	8.66127161827964e-41
IGHG1	1.29896222474628e-17	0.796247988074299	0.036	0.129	5.61320546179609e-13
