# Supplementary material for: Single-Cell Dissection of the Serrated Pathway: Cellular Heterogeneity and Genetic Causality in Colorectal Cancer
Source: Int J Mol Sci. 2025 Jul 25;26(15):7187. doi: 10.3390/ijms26157187 (PMC12347469; doi:10.3390/ijms26157187)
Supplement: Supplementary file 1 [file ijms-26-07187-s001.zip › Table S3 The co-genes for SSC subgroup.xlsx]

## Sheet: Sheet1
Rank	Gene symbol
1	UCA1
2	TM4SF1
3	KLK10
4	AKAP12
5	DUSP5
6	CALB1
7	AL365226.2
8	CXCL1
9	EREG
10	PCCA
11	TPT1
12	FOSL1
13	EMP1
14	ERO1A
15	BHLHE40
16	CXCL3
17	ANXA1
18	S100A11
19	LDHA
20	HSPA5
21	KRT18
22	CXCL2
23	NPSR1
24	MET
25	HSPH1
26	ASS1
27	EPCAM
28	C12orf75
29	ANXA2
30	GPRC5A
31	DNAJB1
32	ZFAND2A
33	TPM2
34	IL1RN
35	CYP2W1
36	FHL2
37	TMSB10
38	S100P
39	NCEH1
40	F2RL1
41	SERPINE2
42	ADIRF
43	S100A6
44	HSPB1
45	CHAC1
46	YWHAG
47	CAV2
48	RRAD
49	S100A10
50	F3
51	SERPINB5
52	CXCL8
53	PHLDA1
54	MYL12B
55	ERRFI1
56	KLK7
57	MXD1
58	ZYX
59	YWHAZ
60	ANXA3
61	PLAUR
62	MRLN
63	TMEM176A
64	CCL20
65	COL17A1
66	CD24
67	HSP90AA1
68	FTH1
69	CSTB
70	SSFA2
71	DSG2
72	TRIM31
73	ACTG1
74	EZR
75	AC021218.1
76	IFNGR1
77	NDFIP2
78	FAM96B
79	SOX9
80	PERP
81	YOD1
82	DDIT4
83	ITGA2
84	SCARB2
85	AREG
86	RAB11A
87	CEACAM6
88	P4HA1
89	ACE2
90	SLC6A14
91	BIRC3
92	KCNK1
93	PPP1R15B
94	TMBIM1
95	PMAIP1
96	RAC1
97	CEACAM5
98	LMO7
99	PLBD1
100	GALNT5
101	RNASET2
102	GCNT3
103	LGALS3
104	EPHA2
105	CXCL16
106	PTMA
107	KLK6
108	CAPZA2
109	TAX1BP1
110	MSLN
111	UFM1
112	GNG4
113	S100A16
114	IL33
115	C1GALT1
116	ESYT2
117	PLS1
118	VEGFA
119	LYST
120	SPTBN1
121	ARPC5
122	VDAC1
123	SLC2A1
124	EIF4A2
125	ARF1
126	TWF1
127	APOL1
128	ITGA6
129	FOXN2
130	TPMT
131	PON2
132	RBCK1
133	AHNAK2
134	PHLDA2
135	GADD45A
136	BCL10
137	NT5C3A
138	PLEK2
139	HMGA1
140	STK24
141	ZMYM2
142	PDZK1IP1
143	LAMC2
144	ADAM9
145	SULT2B1
146	CYP3A5
147	NT5E
148	PKM
149	ABLIM1
150	NPM1
151	DNAJC15
152	CXCL11
153	DSG3
154	HSPD1
155	B3GNT5
156	PTBP3
157	RALB
158	IER3
159	AHNAK
160	RAB10
161	DNAJB6
162	ENO1
163	MACC1
164	EPSTI1
165	PEX1
166	ABHD11
167	ANXA4
168	PNRC2
169	GAPDH
170	CLDN4
171	CLIC1
172	GARS
173	GALNT1
174	FAT1
175	LAMB3
176	SERPINB1
177	CYSTM1
178	ITGB4
179	BROX
180	SFN
181	KDELR2
182	ADD3
183	EFNB2
184	FXYD3
185	PDIA4
186	GBP3
187	RND3
188	ATF3
189	MYOF
190	SUN1
191	CLCN3
192	LAD1
193	SLK
194	EDN1
195	EIF3H
196	EIF4G2
197	ERBIN
198	CHMP2B
199	CCND1
200	KRT17
201	DSP
202	CEBPG
203	CD164
204	DKK1
205	IFRD1
206	PRAC1
207	GALNT3
208	GPI
209	DSC2
210	EFHD2
211	NQO1
212	SEM1
213	ARHGAP5
214	TXNRD1
215	SYPL1
216	TMEM176B
217	PPIA
218	PGK1
219	NUPR1
220	INSIG1
221	EPRS
222	KRT19
223	TMEM123
224	TMEM54
225	VAPA
226	VMP1
227	RIOK3
228	SYNGR2
229	JPT1
230	TMOD3
231	KRT8
232	CANX
233	KIF5B
234	SAMD9
235	CLDN3
236	XAF1
237	GNAS
238	SSBP1
239	PPA1
240	KLF5
241	NCOA7
242	TCIM
243	CD9
244	DYNLL1
245	TSC22D1
246	SCD
