# Supplementary material for: Single-Cell Dissection of the Serrated Pathway: Cellular Heterogeneity and Genetic Causality in Colorectal Cancer
Source: Int J Mol Sci. 2025 Jul 25;26(15):7187. doi: 10.3390/ijms26157187 (PMC12347469; doi:10.3390/ijms26157187)
Supplement: Supplementary file 1 [file ijms-26-07187-s001.zip › Table S4 The results of GO analysis for co genes.csv]

	ONTOLOGY	ID	Description	GeneRatio	BgRatio	pvalue	p.adjust	qvalue	geneID	Count
GO:0042060	BP	GO:0042060	wound healing	24/231	442/18903	1.11276514808702e-09	3.23017457463101e-06	2.5427802403631e-06	2069/301/302/2150/5270/3315/6281/2152/5329/71/3673/90865/7422/79026/1364/1192/26509/1906/25978/1832/5478/1365/2778/928	24
GO:0034109	BP	GO:0034109	homotypic cell-cell adhesion	12/231	95/18903	1.86392070088345e-09	3.23017457463101e-06	2.5427802403631e-06	5270/3315/5329/1829/71/1048/1192/1832/1824/5478/2778/928	12
GO:0032535	BP	GO:0032535	regulation of cellular component size	20/231	367/18903	2.74019485103164e-08	3.16583845122522e-05	2.49213510662246e-05	9168/2150/3320/7430/8766/5879/830/5357/7422/6711/10092/5756/4869/120/1182/1906/3475/394/114908/29766	20
GO:0060326	BP	GO:0060326	cell chemotaxis	18/231	319/18903	8.27252700541718e-08	7.16814465019399e-05	5.64273421001088e-05	2919/2921/301/2920/4233/2150/3315/3576/6364/5879/3958/1969/58191/7422/1130/6373/1906/5478	18
GO:0006986	BP	GO:0006986	response to unfolded protein	12/231	141/18903	1.65788466069762e-07	0.000114924564679559	9.04681482216472e-05	30001/3309/10808/3337/3315/79094/3320/55432/84919/3329/467/595	12
GO:0030595	BP	GO:0030595	leukocyte chemotaxis	15/231	240/18903	2.79298094075521e-07	0.000161341199010959	0.000127007133305921	2919/2921/301/2920/2150/3576/6364/5879/3958/58191/7422/1130/6373/1906/5478	15
GO:0050878	BP	GO:0050878	regulation of body fluid levels	19/231	390/18903	3.51413375449282e-07	0.000173999822758173	0.000136971950250306	4233/302/2150/5270/3315/2152/5329/71/3673/7422/1364/1192/2810/1906/595/2821/5478/2778/928	19
GO:0050900	BP	GO:0050900	leukocyte migration	19/231	398/18903	4.78443138515366e-07	0.000197389213264552	0.000155383982987129	2919/2921/301/2920/2150/3576/6364/3673/5879/3958/58191/90865/7422/1130/3655/6373/1906/5478/928	19
GO:0008544	BP	GO:0008544	epidermis development	18/231	362/18903	5.3736531307286e-07	0.000197389213264552	0.000155383982987129	2069/2012/301/54206/5650/1308/6662/1969/5357/3918/8754/6820/3914/2810/3872/1832/22943/3856	18
GO:0071621	BP	GO:0071621	granulocyte chemotaxis	11/231	130/18903	5.80592558399039e-07	0.000197389213264552	0.000155383982987129	2919/2921/301/2920/3576/6364/5879/3958/6373/1906/5478	11
GO:0006898	BP	GO:0006898	receptor-mediated endocytosis	15/231	257/18903	6.68953873950222e-07	0.000197389213264552	0.000155383982987129	302/858/3576/7430/950/59272/5879/58191/7422/375/5899/1948/22943/821/928	15
GO:0030593	BP	GO:0030593	neutrophil chemotaxis	10/231	106/18903	6.98982895931851e-07	0.000197389213264552	0.000155383982987129	2919/2921/2920/3576/6364/5879/3958/6373/1906/5478	10
GO:0031639	BP	GO:0031639	plasminogen activation	6/231	27/18903	7.45274504789294e-07	0.000197389213264552	0.000155383982987129	302/5270/6281/5329/2023/5230	6
GO:0035966	BP	GO:0035966	response to topologically incorrect protein	12/231	163/18903	7.97302073197844e-07	0.000197389213264552	0.000155383982987129	30001/3309/10808/3337/3315/79094/3320/55432/84919/3329/467/595	12
GO:0061041	BP	GO:0061041	regulation of wound healing	11/231	137/18903	9.81397265757879e-07	0.000208519732563477	0.000164145882347172	301/302/2150/5270/2152/5329/71/1364/1906/1365/928	11
GO:0007599	BP	GO:0007599	hemostasis	14/231	231/18903	1.0158919809188e-06	0.000208519732563477	0.000164145882347172	302/2150/5270/3315/2152/5329/71/3673/1192/1906/2821/5478/2778/928	14
GO:0043588	BP	GO:0043588	skin development	16/231	302/18903	1.02274537033442e-06	0.000208519732563477	0.000164145882347172	2069/301/4233/54206/6662/3673/1969/3655/8754/1364/3691/2810/3872/1832/22943/3856	16
GO:0051384	BP	GO:0051384	response to glucocorticoid	11/231	142/18903	1.40073765194231e-06	0.0002573572921196	0.00020259060988672	8061/301/445/3557/54206/306/54541/374/8754/1906/595	11
GO:1903034	BP	GO:1903034	regulation of response to wounding	12/231	172/18903	1.41078723320035e-06	0.0002573572921196	0.00020259060988672	301/302/2150/5270/2152/5329/71/8428/1364/1906/1365/928	12
GO:0010634	BP	GO:0010634	positive regulation of epithelial cell migration	12/231	176/18903	1.79729052632098e-06	0.000295225019228612	0.000232399930100088	301/4233/3315/306/6662/3673/8766/5879/7422/8754/1906/2821	12
GO:0031333	BP	GO:0031333	negative regulation of protein-containing complex assembly	11/231	146/18903	1.84228287043015e-06	0.000295225019228612	0.000232399930100088	3309/9168/6662/830/6711/5756/29103/120/22943/8780/29766	11
GO:0046031	BP	GO:0046031	ADP metabolic process	9/231	92/18903	1.87390375736568e-06	0.000295225019228612	0.000232399930100088	3939/54541/4907/5315/2023/2597/2821/5230/26471	9
GO:0010755	BP	GO:0010755	regulation of plasminogen activation	5/231	18/18903	1.96393751667938e-06	0.000295956844904815	0.000232976020285261	302/5270/6281/5329/2023	5
GO:0007044	BP	GO:0007044	cell-substrate junction assembly	9/231	95/18903	2.45535347383917e-06	0.000354593964180273	0.000279134921236453	6281/1308/71/3673/5879/7422/3655/3691/9748	9
GO:0032970	BP	GO:0032970	regulation of actin filament-based process	18/231	406/18903	2.76219811850055e-06	0.000382951147148916	0.000301457579922249	4233/9168/2150/6281/1829/71/5879/830/6711/10092/375/5756/120/390/1906/1832/1824/29766	18
GO:0043254	BP	GO:0043254	regulation of protein-containing complex assembly	18/231	410/18903	3.16802156706896e-06	0.000422321644286963	0.000332449874568533	3309/4233/9168/3320/6662/5879/3958/830/7422/6711/10092/5756/29103/5899/120/22943/8780/29766	18
GO:0007015	BP	GO:0007015	actin filament organization	19/231	454/18903	3.36760833989882e-06	0.000432301129855159	0.000340305684873986	4233/7169/9168/2150/6281/7791/71/7430/5879/830/5357/6711/10092/375/5756/2195/120/390/29766	19
GO:0052547	BP	GO:0052547	regulation of peptidase activity	19/231	459/18903	3.9453979974127e-06	0.000456212485717596	0.000359128606608561	302/5270/2152/5268/5329/1476/64065/330/5366/7422/8915/3329/10049/2597/1364/1992/2810/2821/1365	19
GO:0097530	BP	GO:0097530	granulocyte migration	11/231	158/18903	3.98186357925217e-06	0.000456212485717596	0.000359128606608561	2919/2921/301/2920/3576/6364/5879/3958/6373/1906/5478	11
GO:0150115	BP	GO:0150115	cell-substrate junction organization	9/231	101/18903	4.09584738379041e-06	0.000456212485717596	0.000359128606608561	6281/1308/71/3673/5879/7422/3655/3691/9748	9
GO:0097193	BP	GO:0097193	intrinsic apoptotic signaling pathway	15/231	298/18903	4.19828920366561e-06	0.000456212485717596	0.000359128606608561	7178/30001/3315/79094/5329/100133941/64065/54541/5366/1969/8428/2023/2810/5478/26471	15
GO:0007596	BP	GO:0007596	blood coagulation	13/231	225/18903	4.21200217627324e-06	0.000456212485717596	0.000359128606608561	302/2150/5270/3315/2152/5329/71/3673/1192/1906/5478/2778/928	13
GO:1990266	BP	GO:1990266	neutrophil migration	10/231	130/18903	4.52911499079579e-06	0.00047569431994237	0.000374464626990198	2919/2921/2920/3576/6364/5879/3958/6373/1906/5478	10
GO:0009135	BP	GO:0009135	purine nucleoside diphosphate metabolic process	9/231	104/18903	5.22058233861584e-06	0.000515450135169516	0.000405760242463445	3939/54541/4907/5315/2023/2597/2821/5230/26471	9
GO:0009179	BP	GO:0009179	purine ribonucleoside diphosphate metabolic process	9/231	104/18903	5.22058233861584e-06	0.000515450135169516	0.000405760242463445	3939/54541/4907/5315/2023/2597/2821/5230/26471	9
GO:0050817	BP	GO:0050817	coagulation	13/231	230/18903	5.35378097694824e-06	0.000515450135169516	0.000405760242463445	302/2150/5270/3315/2152/5329/71/3673/1192/1906/5478/2778/928	13
GO:0044403	BP	GO:0044403	biological process involved in symbiotic interaction	15/231	307/18903	6.01773158802787e-06	0.000551425530705989	0.000434079926986948	2150/858/3576/11074/3673/950/59272/1969/8542/3329/2597/1948/25978/5478/9218	15
GO:0031960	BP	GO:0031960	response to corticosteroid	11/231	165/18903	6.0456347855821e-06	0.000551425530705989	0.000434079926986948	8061/301/445/3557/54206/306/54541/374/8754/1906/595	11
GO:0006090	BP	GO:0006090	pyruvate metabolic process	9/231	108/18903	7.12482868208731e-06	0.000633196313131144	0.000498449553143598	3939/54541/7416/5315/2023/2597/2821/5230/26471	9
GO:0007160	BP	GO:0007160	cell-matrix adhesion	13/231	238/18903	7.75418443512239e-06	0.000667954861586759	0.000525811340611923	6281/7791/1308/71/3673/4680/5879/10232/7422/3655/8754/3691/9748	13
GO:0006096	BP	GO:0006096	glycolytic process	8/231	83/18903	7.90137026112438e-06	0.000667954861586759	0.000525811340611923	3939/54541/5315/2023/2597/2821/5230/26471	8
GO:0006757	BP	GO:0006757	ATP generation from ADP	8/231	84/18903	8.64212851754675e-06	0.00070690175964954	0.000556470179795186	3939/54541/5315/2023/2597/2821/5230/26471	8
GO:0034341	BP	GO:0034341	response to interferon-gamma	10/231	140/18903	8.76998720857767e-06	0.00070690175964954	0.000556470179795186	445/7791/6364/71/3459/58191/2597/2635/1906/3799	10
GO:0097529	BP	GO:0097529	myeloid leukocyte migration	13/231	242/18903	9.27742650933636e-06	0.000730808188212723	0.000575289222779901	2919/2921/301/2920/3576/6364/5879/3958/7422/6373/1906/5478/928	13
GO:0043589	BP	GO:0043589	skin morphogenesis	4/231	12/18903	9.95924830122774e-06	0.000757822854360593	0.000596555057704212	54206/3673/3655/3691	4
GO:0045216	BP	GO:0045216	cell-cell junction organization	12/231	208/18903	1.00576605021891e-05	0.000757822854360593	0.000596555057704212	2150/1829/71/64065/59272/1969/7422/1364/1948/1832/1365/928	12
GO:0009185	BP	GO:0009185	ribonucleoside diphosphate metabolic process	9/231	114/18903	1.10823873827806e-05	0.000817267120611014	0.000643349341459516	3939/54541/4907/5315/2023/2597/2821/5230/26471	9
GO:0050927	BP	GO:0050927	positive regulation of positive chemotaxis	5/231	25/18903	1.13569191278181e-05	0.000820064202021201	0.00064555119252861	2150/2152/3576/3673/7422	5
GO:0010631	BP	GO:0010631	epithelial cell migration	16/231	366/18903	1.19336826646275e-05	0.000844125390114266	0.000664492061583557	301/4233/6286/3315/306/6662/3673/8766/5879/1969/7422/1647/8754/1948/1906/2821	16
GO:0050918	BP	GO:0050918	positive chemotaxis	7/231	64/18903	1.27714148040934e-05	0.000879973040579322	0.000692711185708265	4233/2150/2152/3576/3673/3958/7422	7
GO:0016266	BP	GO:0016266	O-glycan processing	6/231	43/18903	1.30365914132613e-05	0.000879973040579322	0.000692711185708265	11227/9245/56913/84002/2589/2591	6
GO:0090132	BP	GO:0090132	epithelium migration	16/231	369/18903	1.32021344807053e-05	0.000879973040579322	0.000692711185708265	301/4233/6286/3315/306/6662/3673/8766/5879/1969/7422/1647/8754/1948/1906/2821	16
GO:0050926	BP	GO:0050926	regulation of positive chemotaxis	5/231	26/18903	1.39215156176734e-05	0.000910414587374644	0.000716674647090557	2150/2152/3576/3673/7422	5
GO:0071346	BP	GO:0071346	cellular response to interferon-gamma	9/231	118/18903	1.46551181097683e-05	0.000940641469786239	0.000740469125546188	445/7791/6364/71/3459/2597/2635/1906/3799	9
GO:0010632	BP	GO:0010632	regulation of epithelial cell migration	14/231	292/18903	1.5264465971414e-05	0.000961938891944017	0.000757234369337897	301/4233/3315/306/6662/3673/8766/5879/1969/7422/1647/8754/1906/2821	14
GO:0090130	BP	GO:0090130	tissue migration	16/231	374/18903	1.55847949592655e-05	0.000964587488014542	0.000759319333353689	301/4233/6286/3315/306/6662/3673/8766/5879/1969/7422/1647/8754/1948/1906/2821	16
GO:0044000	BP	GO:0044000	movement in host	11/231	183/18903	1.61265174720531e-05	0.000980605430844494	0.000771928592568084	858/3576/11074/3673/950/59272/1969/1948/25978/5478/9218	11
GO:0031638	BP	GO:0031638	zymogen activation	7/231	67/18903	1.73323517823531e-05	0.00103575743582131	0.000815344025768772	302/5270/6281/5329/64065/2023/5230	7
GO:0031623	BP	GO:0031623	receptor internalization	9/231	121/18903	1.79402058420764e-05	0.00105391107540062	0.00082963449674687	302/3576/7430/7422/375/5899/1948/22943/928	9
GO:0034976	BP	GO:0034976	response to endoplasmic reticulum stress	13/231	261/18903	2.07090321768847e-05	0.00119629175875137	0.000941715989517283	30001/3309/79094/3576/55432/84919/5366/51569/9601/467/595/26471/821	13
GO:0052548	BP	GO:0052548	regulation of endopeptidase activity	17/231	428/18903	2.19086145047506e-05	0.00124484029300763	0.000979933197520508	302/5270/2152/5268/5329/1476/64065/330/5366/7422/8915/3329/10049/2597/1992/2810/2821	17
GO:0030193	BP	GO:0030193	regulation of blood coagulation	7/231	70/18903	2.31619364266222e-05	0.00127882498469402	0.00100668580809879	302/2150/5270/2152/5329/1906/928	7
GO:0034329	BP	GO:0034329	cell junction assembly	17/231	430/18903	2.32446549439478e-05	0.00127882498469402	0.00100668580809879	6281/1308/71/3673/59272/5879/1969/7422/3655/1364/3691/1948/9748/22943/81671/1365/928	17
GO:0019076	BP	GO:0019076	viral release from host cell	5/231	29/18903	2.43931036956537e-05	0.00130071534475593	0.00102391781018841	858/11074/25978/5478/9218	5
GO:0035891	BP	GO:0035891	exit from host cell	5/231	29/18903	2.43931036956537e-05	0.00130071534475593	0.00102391781018841	858/11074/25978/5478/9218	5
GO:0061077	BP	GO:0061077	chaperone-mediated protein folding	7/231	71/18903	2.54309349711822e-05	0.00131557642701668	0.00103561639348475	30001/3309/10808/3337/3315/10049/9601	7
GO:0070527	BP	GO:0070527	platelet aggregation	7/231	71/18903	2.54309349711822e-05	0.00131557642701668	0.00103561639348475	5270/3315/71/1192/5478/2778/928	7
GO:1900046	BP	GO:1900046	regulation of hemostasis	7/231	72/18903	2.78798993110289e-05	0.00142105486782392	0.00111864859155088	302/2150/5270/2152/5329/1906/928	7
GO:0001778	BP	GO:0001778	plasma membrane repair	5/231	30/18903	2.89817578879082e-05	0.00145580830202159	0.00114600635309623	302/6281/79026/26509/25978	5
GO:0006165	BP	GO:0006165	nucleoside diphosphate phosphorylation	8/231	100/18903	3.12039455377821e-05	0.00154504107477075	0.00121625002757791	3939/54541/5315/2023/2597/2821/5230/26471	8
GO:0042542	BP	GO:0042542	response to hydrogen peroxide	9/231	130/18903	3.17992319462811e-05	0.00155233997078606	0.00122199568872885	8061/301/4233/374/84919/8428/8754/1906/1728	9
GO:0009132	BP	GO:0009132	nucleoside diphosphate metabolic process	9/231	132/18903	3.58793706408862e-05	0.00170572623645587	0.00134274073097871	3939/54541/4907/5315/2023/2597/2821/5230/26471	9
GO:0046939	BP	GO:0046939	nucleotide phosphorylation	8/231	102/18903	3.60116382651698e-05	0.00170572623645587	0.00134274073097871	3939/54541/5315/2023/2597/2821/5230/26471	8
GO:0050818	BP	GO:0050818	regulation of coagulation	7/231	75/18903	3.64176980662823e-05	0.00170572623645587	0.00134274073097871	302/2150/5270/2152/5329/1906/928	7
GO:0001667	BP	GO:0001667	ameboidal-type cell migration	18/231	492/18903	3.71003723716159e-05	0.00171453187520028	0.00134967249385584	9590/301/4233/6286/3315/306/6662/3673/8766/5879/1969/7422/1647/8754/3691/1948/1906/2821	18
GO:0110053	BP	GO:0110053	regulation of actin filament organization	13/231	278/18903	3.99425243049495e-05	0.00182158933211783	0.00143394768695885	4233/9168/2150/6281/71/5879/830/6711/10092/375/5756/120/29766	13
GO:0051701	BP	GO:0051701	biological process involved in interaction with host	11/231	203/18903	4.20560626569563e-05	0.00189306900219494	0.00149021619148094	858/3576/11074/3673/950/59272/1969/1948/25978/5478/9218	11
GO:0032956	BP	GO:0032956	regulation of actin cytoskeleton organization	15/231	365/18903	4.56930597173587e-05	0.00199291765619699	0.00156881664435345	4233/9168/2150/6281/71/5879/830/6711/10092/375/5756/120/390/1906/29766	15
GO:0009615	BP	GO:0009615	response to virus	16/231	409/18903	4.59992534609808e-05	0.00199291765619699	0.00156881664435345	7178/8061/2150/3315/3320/3459/54541/330/5366/90865/1130/375/51251/2023/2635/8780	16
GO:0042692	BP	GO:0042692	muscle cell differentiation	16/231	409/18903	4.59992534609808e-05	0.00199291765619699	0.00156881664435345	2069/2274/858/71/6662/1048/7422/1948/26509/1906/22943/3475/3880/29766/688/928	16
GO:0030834	BP	GO:0030834	regulation of actin filament depolymerization	6/231	54/18903	4.93772359943086e-05	0.00211285802415152	0.00166323321243987	2150/830/6711/5756/120/29766	6
GO:0071496	BP	GO:0071496	cellular response to external stimulus	14/231	328/18903	5.46816547293279e-05	0.00231130018648598	0.00181944607263694	8061/3309/6662/3673/5366/90865/6513/1647/8915/8428/29103/5899/467/1824	14
GO:0009612	BP	GO:0009612	response to mechanical stimulus	11/231	211/18903	5.97178639740146e-05	0.00247431000391439	0.00194776673555019	8061/5270/71/6662/3673/90865/6513/1647/8915/1906/2821	11
GO:0061844	BP	GO:0061844	antimicrobial humoral immune response mediated by antimicrobial peptide	7/231	81/18903	5.99659666268923e-05	0.00247431000391439	0.00194776673555019	2919/2921/2920/3576/5650/6373/2597	7
GO:0016485	BP	GO:0016485	protein processing	12/231	250/18903	6.16471034522166e-05	0.0024941759100709	0.0019634050957888	30001/302/5270/79094/6281/2152/5329/64065/59272/5653/2023/5230	12
GO:0007173	BP	GO:0007173	epidermal growth factor receptor signaling pathway	8/231	110/18903	6.18866498171083e-05	0.0024941759100709	0.0019634050957888	2069/9052/54206/5329/6662/374/5899/55914	8
GO:0002064	BP	GO:0002064	epithelial cell development	11/231	213/18903	6.5016957870081e-05	0.00259021581583564	0.00203900731759528	4233/2150/7430/6662/1969/56913/7422/2195/2810/1365/688	11
GO:0010951	BP	GO:0010951	negative regulation of endopeptidase activity	12/231	252/18903	6.65422761117967e-05	0.00262085828413054	0.00206312894356193	302/5270/5268/5329/1476/330/7422/10049/2597/1992/2810/2821	12
GO:0051146	BP	GO:0051146	striated muscle cell differentiation	13/231	293/18903	6.83501565371123e-05	0.00266181620851271	0.00209537085445529	2274/858/71/1048/7422/1948/26509/1906/22943/3880/29766/688/928	13
GO:0050921	BP	GO:0050921	positive regulation of chemotaxis	9/231	144/18903	7.08532189528651e-05	0.00272863618767367	0.00214797126930791	4233/2150/3315/2152/3576/3673/5879/7422/1906	9
GO:0034612	BP	GO:0034612	response to tumor necrosis factor	12/231	254/18903	7.17695434794354e-05	0.00273355206263432	0.00215184102601153	9590/3875/445/2150/3576/6364/330/58191/8754/2635/1906/55914	12
GO:0048545	BP	GO:0048545	response to steroid hormone	14/231	339/18903	7.78242941545081e-05	0.00293194569064701	0.00230801568018862	8061/301/445/3557/54206/306/54541/374/51569/8754/1364/1906/595/2821	14
GO:0030042	BP	GO:0030042	actin filament depolymerization	6/231	59/18903	8.18734972158182e-05	0.00301886746117049	0.00237644014315118	2150/830/6711/5756/120/29766	6
GO:1903078	BP	GO:1903078	positive regulation of protein localization to plasma membrane	6/231	59/18903	8.18734972158182e-05	0.00301886746117049	0.00237644014315118	7430/3958/1969/5357/6711/3799	6
GO:0006457	BP	GO:0006457	protein folding	11/231	223/18903	9.79915561930028e-05	0.00356945526201626	0.00280986061261158	30001/3309/10808/3337/3315/3320/3329/10049/9601/5478/821	11
GO:0034113	BP	GO:0034113	heterotypic cell-cell adhesion	6/231	61/18903	9.88654659992964e-05	0.00356945526201626	0.00280986061261158	3557/1829/64065/4680/1832/1824	6
GO:0010466	BP	GO:0010466	negative regulation of peptidase activity	12/231	263/18903	9.99168188382942e-05	0.00357022365044874	0.00281046548484925	302/5270/5268/5329/1476/330/7422/10049/2597/1992/2810/2821	12
GO:0045104	BP	GO:0045104	intermediate filament cytoskeleton organization	7/231	89/18903	0.000109410334989981	0.00386955327627831	0.00304609654451161	3875/10049/55914/3872/1832/3880/3856	7
GO:0045861	BP	GO:0045861	negative regulation of proteolysis	14/231	352/18903	0.000115803829913306	0.00402950427784579	0.00317200932006447	302/5270/79094/5268/5329/1476/330/7422/10049/2597/1992/2810/8667/2821	14
GO:0045103	BP	GO:0045103	intermediate filament-based process	7/231	90/18903	0.000117420638217664	0.00402950427784579	0.00317200932006447	3875/10049/55914/3872/1832/3880/3856	7
GO:0070098	BP	GO:0070098	chemokine-mediated signaling pathway	7/231	90/18903	0.000117420638217664	0.00402950427784579	0.00317200932006447	2919/2921/2920/3576/6364/6373/1906	7
GO:0016052	BP	GO:0016052	carbohydrate catabolic process	9/231	155/18903	0.000124692610673771	0.00423710380975776	0.00333543082421481	3939/54541/950/5315/2023/2597/2821/5230/26471	9
GO:0002685	BP	GO:0002685	regulation of leukocyte migration	11/231	231/18903	0.000133796541731821	0.00446727287456921	0.00351661897254029	301/2150/3576/6364/3673/5879/3958/90865/7422/1906/928	11
GO:0033674	BP	GO:0033674	positive regulation of kinase activity	17/231	496/18903	0.000134940612339915	0.00446727287456921	0.00351661897254029	2069/4233/9052/100133941/3320/374/1969/7422/8915/8754/4869/5899/1906/595/22943/5478/56892	17
GO:0006458	BP	GO:0006458	'de novo' protein folding	5/231	41/18903	0.000136621732459416	0.00446727287456921	0.00351661897254029	30001/3309/10808/3337/3329	5
GO:0051693	BP	GO:0051693	actin filament capping	5/231	41/18903	0.000136621732459416	0.00446727287456921	0.00351661897254029	830/6711/5756/120/29766	5
GO:0032507	BP	GO:0032507	maintenance of protein location in cell	6/231	65/18903	0.000141218326279186	0.00457441793349215	0.00360096312558437	3309/9168/5756/11014/23353/3638	6
GO:0030837	BP	GO:0030837	negative regulation of actin filament polymerization	6/231	66/18903	0.000153771865113458	0.00490051696707028	0.00385766695376018	9168/830/6711/5756/120/29766	6
GO:0009913	BP	GO:0009913	epidermal cell differentiation	11/231	235/18903	0.000155527082047816	0.00490051696707028	0.00385766695376018	2069/301/54206/1969/5357/8754/6820/2810/3872/1832/3856	11
GO:2000116	BP	GO:2000116	regulation of cysteine-type endopeptidase activity	11/231	235/18903	0.000155527082047816	0.00490051696707028	0.00385766695376018	2152/5329/64065/330/5366/7422/8915/3329/10049/2810/2821	11
GO:0038127	BP	GO:0038127	ERBB signaling pathway	8/231	126/18903	0.000160549274024456	0.00501318724116003	0.003946360533631	2069/9052/54206/5329/6662/374/5899/55914	8
GO:0070613	BP	GO:0070613	regulation of protein processing	6/231	67/18903	0.000167192145113239	0.0051282121678096	0.00403690768638579	302/5270/79094/6281/5329/2023	6
GO:1904377	BP	GO:1904377	positive regulation of protein localization to cell periphery	6/231	67/18903	0.000167192145113239	0.0051282121678096	0.00403690768638579	7430/3958/1969/5357/6711/3799	6
GO:0001704	BP	GO:0001704	formation of primary germ layer	8/231	127/18903	0.000169566427314437	0.00515541436027929	0.0040583211412652	1847/3673/1969/3914/3691/22943/2821/7296	8
GO:0043542	BP	GO:0043542	endothelial cell migration	12/231	281/18903	0.000185520415535223	0.00559142400213116	0.00440154615164575	301/4233/6286/3315/306/5879/1969/7422/1647/1948/1906/2821	12
GO:0031589	BP	GO:0031589	cell-substrate adhesion	14/231	369/18903	0.000189047237128261	0.00560608030165439	0.00441308353080699	6281/7791/1308/71/3673/4680/5879/10232/7422/3655/8754/3914/3691/9748	14
GO:0032271	BP	GO:0032271	regulation of protein polymerization	10/231	201/18903	0.000189241602796758	0.00560608030165439	0.00441308353080699	4233/9168/3320/5879/830/6711/10092/5756/120/29766	10
GO:0032103	BP	GO:0032103	positive regulation of response to external stimulus	16/231	464/18903	0.000198454691147128	0.00571707082191456	0.00450045481531951	2069/4233/2150/3315/2152/3576/5650/3320/3673/5879/90865/7422/8428/1906/26471/8780	16
GO:1990868	BP	GO:1990868	response to chemokine	7/231	98/18903	0.000200217772185856	0.00571707082191456	0.00450045481531951	2919/2921/2920/3576/6364/6373/1906	7
GO:1990869	BP	GO:1990869	cellular response to chemokine	7/231	98/18903	0.000200217772185856	0.00571707082191456	0.00450045481531951	2919/2921/2920/3576/6364/6373/1906	7
GO:0032984	BP	GO:0032984	protein-containing complex disassembly	11/231	242/18903	0.000200793321055171	0.00571707082191456	0.00450045481531951	2150/54541/830/6711/5756/3159/120/25978/81671/29766/3799	11
GO:0001765	BP	GO:0001765	membrane raft assembly	3/231	10/18903	0.000202885086871175	0.00571707082191456	0.00450045481531951	302/858/6281	3
GO:0002934	BP	GO:0002934	desmosome organization	3/231	10/18903	0.000202885086871175	0.00571707082191456	0.00450045481531951	1829/64065/1832	3
GO:0045862	BP	GO:0045862	positive regulation of proteolysis	14/231	372/18903	0.000205451969185223	0.00574271391287084	0.00452064095185144	302/90637/6281/2152/64065/5366/90865/8915/8754/3329/2023/1364/26471/1365	14
GO:0007009	BP	GO:0007009	plasma membrane organization	9/231	166/18903	0.000209198216133657	0.00576355856175409	0.00453704977436955	302/858/6281/6711/79026/26509/25978/81671/928	9
GO:0010595	BP	GO:0010595	positive regulation of endothelial cell migration	8/231	131/18903	0.000209907124699455	0.00576355856175409	0.00453704977436955	301/4233/3315/306/5879/7422/1906/2821	8
GO:0051346	BP	GO:0051346	negative regulation of hydrolase activity	14/231	373/18903	0.00021118636391886	0.00576355856175409	0.00453704977436955	301/302/5270/5268/5329/1476/330/3958/7422/10049/2597/1992/2810/2821	14
GO:0030835	BP	GO:0030835	negative regulation of actin filament depolymerization	5/231	45/18903	0.000214072260868099	0.00579667543881898	0.00456311924482	830/6711/5756/120/29766	5
GO:0043281	BP	GO:0043281	regulation of cysteine-type endopeptidase activity involved in apoptotic process	10/231	205/18903	0.000221916045666469	0.00596248848279056	0.00469364659622593	2152/5329/330/5366/7422/8915/3329/10049/2810/2821	10
GO:0034620	BP	GO:0034620	cellular response to unfolded protein	7/231	100/18903	0.0002269464837826	0.00605074240608071	0.00476311972440891	30001/3309/55432/84919/3329/467/595	7
GO:1903317	BP	GO:1903317	regulation of protein maturation	6/231	72/18903	0.0002488150725063	0.00656043256994301	0.00516434574097011	302/5270/79094/6281/5329/2023	6
GO:0030216	BP	GO:0030216	keratinocyte differentiation	9/231	170/18903	0.000249849134227489	0.00656043256994301	0.00516434574097011	2069/301/54206/1969/8754/2810/3872/1832/3856	9
GO:0044703	BP	GO:0044703	multi-organism reproductive process	10/231	209/18903	0.000259200974733592	0.00675481637914759	0.00531736388214856	8061/5270/3673/59272/7422/6513/1364/3691/1906/81671	10
GO:0051604	BP	GO:0051604	protein maturation	13/231	336/18903	0.000264935604064581	0.00685273734095402	0.00539444686359304	30001/302/5270/79094/6281/2152/5329/64065/59272/5653/3329/2023/5230	13
GO:0071260	BP	GO:0071260	cellular response to mechanical stimulus	6/231	73/18903	0.000268363910279223	0.00688999491131693	0.00542377587090639	6662/3673/90865/6513/1647/8915	6
GO:1903076	BP	GO:1903076	regulation of protein localization to plasma membrane	7/231	103/18903	0.000272363811042899	0.00694127183143154	0.0054641408531207	7430/64114/3958/1969/5357/6711/3799	7
GO:0034975	BP	GO:0034975	protein folding in endoplasmic reticulum	3/231	11/18903	0.000276453087697334	0.00694337972434028	0.00546580017781456	30001/3309/821	3
GO:0045793	BP	GO:0045793	positive regulation of cell size	3/231	11/18903	0.000276453087697334	0.00694337972434028	0.00546580017781456	3320/1906/114908	3
GO:1902903	BP	GO:1902903	regulation of supramolecular fiber organization	14/231	384/18903	0.000283956496994009	0.00708052675238298	0.00557376175848899	4233/9168/2150/6281/71/5879/830/6711/10092/375/5756/120/1906/29766	14
GO:0001707	BP	GO:0001707	mesoderm formation	6/231	74/18903	0.00028909939749757	0.00710651426756439	0.00559421902436508	3673/1969/3691/22943/2821/7296	6
GO:0042058	BP	GO:0042058	regulation of epidermal growth factor receptor signaling pathway	6/231	74/18903	0.00028909939749757	0.00710651426756439	0.00559421902436508	2069/9052/54206/5329/374/5899	6
GO:0070371	BP	GO:0070371	ERK1 and ERK2 cascade	13/231	340/18903	0.000296886869724016	0.00724654852439042	0.00570445341975277	9590/1847/387129/2150/54206/7534/6364/7430/6662/59272/1969/467/1906	13
GO:0042026	BP	GO:0042026	protein refolding	4/231	27/18903	0.000305736448634823	0.00741036734942866	0.00583341093015431	3309/3315/3320/3329	4
GO:0045933	BP	GO:0045933	positive regulation of muscle contraction	5/231	49/18903	0.000321133400325825	0.00772950253839799	0.0060846328482788	3320/3673/59272/2023/1906	5
GO:0048332	BP	GO:0048332	mesoderm morphogenesis	6/231	76/18903	0.000334332161484039	0.0079916915289909	0.00629102695148189	3673/1969/3691/22943/2821/7296	6
GO:0061025	BP	GO:0061025	membrane fusion	9/231	177/18903	0.000336707127077103	0.00799333494828245	0.00629232064444016	301/302/858/59272/26509/25978/9218/54809/928	9
GO:0070555	BP	GO:0070555	response to interleukin-1	8/231	141/18903	0.000346135564908178	0.00816126440797105	0.00642451402965984	9590/301/3557/3576/6364/6662/2635/1906	8
GO:0030195	BP	GO:0030195	negative regulation of blood coagulation	5/231	50/18903	0.000353299084011456	0.00827388260259262	0.00651316661278588	302/5270/5329/1906/928	5
GO:0030968	BP	GO:0030968	endoplasmic reticulum unfolded protein response	6/231	77/18903	0.000358933103058042	0.00829374756799448	0.00652880423246628	30001/3309/55432/84919/467/595	6
GO:1903036	BP	GO:1903036	positive regulation of response to wounding	6/231	77/18903	0.000358933103058042	0.00829374756799448	0.00652880423246628	301/2152/71/8428/1364/1365	6
GO:0044706	BP	GO:0044706	multi-multicellular organism process	10/231	218/18903	0.000362603549962875	0.00832307221305512	0.00655188847336195	8061/5270/3673/59272/7422/6513/1364/3691/1906/81671	10
GO:0098911	BP	GO:0098911	regulation of ventricular cardiac muscle cell action potential	3/231	12/18903	0.000365284367496034	0.00832944485356089	0.00655690498995652	1829/1832/1824	3
GO:0071216	BP	GO:0071216	cellular response to biotic stimulus	11/231	261/18903	0.00038335006597524	0.00855231069272632	0.00673234406886344	2919/2921/3309/2920/445/3576/84919/8915/8754/6373/1948	11
GO:0043154	BP	GO:0043154	negative regulation of cysteine-type endopeptidase activity involved in apoptotic process	6/231	78/18903	0.000384928005789182	0.00855231069272632	0.00673234406886344	5329/330/7422/10049/2810/2821	6
GO:0061045	BP	GO:0061045	negative regulation of wound healing	6/231	78/18903	0.000384928005789182	0.00855231069272632	0.00673234406886344	302/5270/5329/1906/1365/928	6
GO:0070972	BP	GO:0070972	protein localization to endoplasmic reticulum	6/231	78/18903	0.000384928005789182	0.00855231069272632	0.00673234406886344	3309/90637/10890/11014/3638/9218	6
GO:1900047	BP	GO:1900047	negative regulation of hemostasis	5/231	51/18903	0.000387842668933487	0.00856218274218768	0.00674011530590411	302/5270/5329/1906/928	5
GO:0019221	BP	GO:0019221	cytokine-mediated signaling pathway	16/231	496/18903	0.000415831547718348	0.00912197559741641	0.00718078195660198	2919/2069/2921/3875/2920/3557/2150/2152/3576/6364/100133941/3459/330/90865/6373/1906	16
GO:0016050	BP	GO:0016050	vesicle organization	13/231	353/18903	0.000424453977211107	0.00925256279882829	0.00728357966852824	301/302/5270/858/6281/950/8766/1130/1182/25978/3638/9218/54809	13
GO:0008361	BP	GO:0008361	regulation of cell size	9/231	183/18903	0.000429748043447777	0.00925712069308109	0.00728716762427983	3320/5879/7422/4869/1182/1906/3475/394/114908	9
GO:0071347	BP	GO:0071347	cellular response to interleukin-1	7/231	111/18903	0.000430004740792284	0.00925712069308109	0.00728716762427983	9590/3557/3576/6364/6662/2635/1906	7
GO:1901184	BP	GO:1901184	regulation of ERBB signaling pathway	6/231	80/18903	0.000441318897234297	0.00944204504823501	0.00743273932184078	2069/9052/54206/5329/374/5899	6
GO:0007176	BP	GO:0007176	regulation of epidermal growth factor-activated receptor activity	4/231	30/18903	0.000463908738858623	0.00985152312296924	0.00775507879088173	2069/9052/54206/374	4
GO:0032530	BP	GO:0032530	regulation of microvillus organization	3/231	13/18903	0.000470595352084454	0.00985152312296924	0.00775507879088173	7430/5357/688	3
GO:0035437	BP	GO:0035437	maintenance of protein localization in endoplasmic reticulum	3/231	13/18903	0.000470595352084454	0.00985152312296924	0.00775507879088173	3309/11014/3638	3
GO:0032272	BP	GO:0032272	negative regulation of protein polymerization	6/231	81/18903	0.000471827131682889	0.00985152312296924	0.00775507879088173	9168/830/6711/5756/120/29766	6
GO:0002687	BP	GO:0002687	positive regulation of leukocyte migration	8/231	148/18903	0.000478858197598975	0.00993264348244114	0.00781893640674445	2150/3576/6364/3673/5879/3958/7422/1906	8
GO:0051651	BP	GO:0051651	maintenance of location in cell	10/231	226/18903	0.000481443769489357	0.00993264348244114	0.00781893640674445	30001/3309/387129/9168/2495/5756/6373/11014/23353/3638	10
GO:0051090	BP	GO:0051090	regulation of DNA-binding transcription factor activity	15/231	454/18903	0.000490739928508569	0.0100645242142645	0.00792275238053075	8061/8553/306/11074/8887/7422/10616/8915/4869/307/1906/55914/1054/5478/26471	15
GO:0006446	BP	GO:0006446	regulation of translational initiation	6/231	82/18903	0.000503953795133329	0.0102738964123815	0.0080875693202821	3315/84919/1974/4869/8667/1982	6
GO:0050819	BP	GO:0050819	negative regulation of coagulation	5/231	54/18903	0.000506877174413514	0.0102738964123815	0.0080875693202821	302/5270/5329/1906/928	5
GO:0002237	BP	GO:0002237	response to molecule of bacterial origin	13/231	360/18903	0.000510637376930978	0.010289936909551	0.0081001963341805	9590/2919/2921/2920/445/3576/100133941/8915/8754/6373/1948/1906/55914	13
GO:0010594	BP	GO:0010594	regulation of endothelial cell migration	10/231	230/18903	0.000552025695651889	0.0109343115028689	0.00860744538386012	301/4233/3315/306/5879/1969/7422/1647/1906/2821	10
GO:0050920	BP	GO:0050920	regulation of chemotaxis	10/231	230/18903	0.000552025695651889	0.0109343115028689	0.00860744538386012	4233/2150/3315/2152/3576/3673/5879/7422/1948/1906	10
GO:0071385	BP	GO:0071385	cellular response to glucocorticoid stimulus	5/231	55/18903	0.000552078624639948	0.0109343115028689	0.00860744538386012	301/445/54206/54541/1906	5
GO:0051085	BP	GO:0051085	chaperone cofactor-dependent protein refolding	4/231	32/18903	0.000597198823291817	0.01176074500869	0.00925801046634204	30001/3309/10808/3337	4
GO:0048041	BP	GO:0048041	focal adhesion assembly	6/231	85/18903	0.000610636537935513	0.011957436386918	0.00941284511643681	6281/71/3673/5879/7422/9748	6
GO:0071356	BP	GO:0071356	cellular response to tumor necrosis factor	10/231	234/18903	0.000630974535812006	0.0122862794445192	0.00967170902912312	9590/3875/445/2150/3576/6364/330/2635/1906/55914	10
GO:0072593	BP	GO:0072593	reactive oxygen species metabolic process	10/231	235/18903	0.00065210553375708	0.0126268032402349	0.00993976797117526	2150/54541/59272/5366/5879/7416/1647/1182/1906/1728	10
GO:0061842	BP	GO:0061842	microtubule organizing center localization	4/231	33/18903	0.000673109279199441	0.0129610931205848	0.0102029196004968	7430/10092/23353/3799	4
GO:0035967	BP	GO:0035967	cellular response to topologically incorrect protein	7/231	120/18903	0.000686664819777774	0.0131490622395015	0.0103508881236638	30001/3309/55432/84919/3329/467/595	7
GO:0045860	BP	GO:0045860	positive regulation of protein kinase activity	14/231	420/18903	0.000691167589437397	0.0131625651922528	0.0103615175929539	2069/9052/100133941/3320/374/7422/8754/4869/5899/1906/595/22943/5478/56892	14
GO:0007369	BP	GO:0007369	gastrulation	9/231	196/18903	0.000704928290893961	0.0133512647881883	0.0105100611446485	1847/3557/3673/1969/3914/3691/22943/2821/7296	9
GO:0032355	BP	GO:0032355	response to estradiol	7/231	121/18903	0.000721388032865376	0.0134499119180901	0.0105877157626536	301/445/3673/374/595/2821/1728	7
GO:0060537	BP	GO:0060537	muscle tissue development	14/231	422/18903	0.000723805420163972	0.0134499119180901	0.0105877157626536	2274/858/1829/6662/7422/3344/1948/467/1906/1832/22943/3475/26471/688	14
GO:2001233	BP	GO:2001233	regulation of apoptotic signaling pathway	13/231	374/18903	0.000728059170597119	0.0134499119180901	0.0105877157626536	7178/3315/5329/64114/5366/3958/3655/10616/8915/2023/467/5478/26471	13
GO:1901879	BP	GO:1901879	regulation of protein depolymerization	6/231	88/18903	0.000734058780874025	0.0134499119180901	0.0105877157626536	2150/830/6711/5756/120/29766	6
GO:0086069	BP	GO:0086069	bundle of His cell to Purkinje myocyte communication	3/231	15/18903	0.000735269031805516	0.0134499119180901	0.0105877157626536	1829/1832/1824	3
GO:2001028	BP	GO:2001028	positive regulation of endothelial cell chemotaxis	3/231	15/18903	0.000735269031805516	0.0134499119180901	0.0105877157626536	4233/3315/7422	3
GO:0044409	BP	GO:0044409	entry into host	8/231	158/18903	0.000737300422515035	0.0134499119180901	0.0105877157626536	858/3576/11074/3673/950/59272/1969/1948	8
GO:0002090	BP	GO:0002090	regulation of receptor internalization	5/231	59/18903	0.00076372108974056	0.0137867567554207	0.0108528786436816	302/7422/375/1948/22943	5
GO:0071709	BP	GO:0071709	membrane assembly	5/231	59/18903	0.00076372108974056	0.0137867567554207	0.0108528786436816	302/858/6281/6711/25978	5
GO:0008064	BP	GO:0008064	regulation of actin polymerization or depolymerization	8/231	159/18903	0.000768347487447743	0.0137984061735434	0.0108620490180777	9168/2150/830/6711/10092/5756/120/29766	8
GO:0072659	BP	GO:0072659	protein localization to plasma membrane	11/231	285/18903	0.000796586228670921	0.0142317931369764	0.011203209466712	3875/6281/7430/8766/64114/3958/1969/5357/6711/10890/3799	11
GO:0008154	BP	GO:0008154	actin polymerization or depolymerization	9/231	200/18903	0.000813892859692762	0.0144664238548467	0.0113879098101141	9168/2150/5879/830/6711/10092/5756/120/29766	9
GO:0006493	BP	GO:0006493	protein O-linked glycosylation	6/231	90/18903	0.000826485051071997	0.0146152917704874	0.0115050980256639	11227/9245/56913/84002/2589/2591	6
GO:0010737	BP	GO:0010737	protein kinase A signaling	4/231	35/18903	0.000844998361334478	0.0148668239613467	0.0117031031396151	9590/7430/1906/56892	4
GO:0042326	BP	GO:0042326	negative regulation of phosphorylation	13/231	381/18903	0.000863185630338309	0.0150297092917566	0.0118313258068555	9052/3315/7532/54206/54541/84919/1647/4869/2810/22943/5478/26471/8655	13
GO:0030832	BP	GO:0030832	regulation of actin filament length	8/231	162/18903	0.000867851538323988	0.0150297092917566	0.0118313258068555	9168/2150/830/6711/10092/5756/120/29766	8
GO:0019730	BP	GO:0019730	antimicrobial humoral response	7/231	125/18903	0.000874427370388969	0.0150297092917566	0.0118313258068555	2919/2921/2920/3576/5650/6373/2597	7
GO:1904375	BP	GO:1904375	regulation of protein localization to cell periphery	7/231	125/18903	0.000874427370388969	0.0150297092917566	0.0118313258068555	7430/64114/3958/1969/5357/6711/3799	7
GO:2000117	BP	GO:2000117	negative regulation of cysteine-type endopeptidase activity	6/231	91/18903	0.000875938048740577	0.0150297092917566	0.0118313258068555	5329/330/7422/10049/2810/2821	6
GO:0006735	BP	GO:0006735	NADH regeneration	3/231	16/18903	0.000896815279700892	0.0151627402899673	0.0119360472656468	5315/2023/5230	3
GO:0061621	BP	GO:0061621	canonical glycolysis	3/231	16/18903	0.000896815279700892	0.0151627402899673	0.0119360472656468	5315/2023/5230	3
GO:0061718	BP	GO:0061718	glucose catabolic process to pyruvate	3/231	16/18903	0.000896815279700892	0.0151627402899673	0.0119360472656468	5315/2023/5230	3
GO:0022411	BP	GO:0022411	cellular component disassembly	15/231	483/18903	0.000922988989704632	0.0155256752245786	0.0122217481647607	2150/5650/54541/830/51569/6711/7416/5756/3159/120/25978/22943/81671/29766/3799	15
GO:0097581	BP	GO:0097581	lamellipodium organization	6/231	92/18903	0.000927640352167385	0.0155256752245786	0.0122217481647607	3320/5879/1969/10092/5756/3983	6
GO:0000302	BP	GO:0000302	response to reactive oxygen species	9/231	204/18903	0.000936199111926404	0.0155256752245786	0.0122217481647607	8061/301/4233/374/84919/8428/8754/1906/1728	9
GO:1901888	BP	GO:1901888	regulation of cell junction assembly	9/231	204/18903	0.000936199111926404	0.0155256752245786	0.0122217481647607	6281/71/59272/5879/1969/7422/9748/22943/1365	9
GO:0006979	BP	GO:0006979	response to oxidative stress	14/231	434/18903	0.000948321067861814	0.0156518134343288	0.0123210436486106	8061/30001/301/4233/3315/374/84919/5445/8428/8754/1906/1728/5478/135112	14
GO:0090303	BP	GO:0090303	positive regulation of wound healing	5/231	62/18903	0.000958341557516153	0.0157422362007156	0.0123922240812266	301/2152/71/1364/1365	5
GO:1901654	BP	GO:1901654	response to ketone	9/231	205/18903	0.000968997824152628	0.0157589000009946	0.0124053417567886	8061/445/54206/54541/1364/1906/595/2821/1728	9
GO:0051494	BP	GO:0051494	negative regulation of cytoskeleton organization	8/231	165/18903	0.000977446328611465	0.0157589000009946	0.0124053417567886	4233/9168/830/6711/5756/4869/120/29766	8
GO:0022406	BP	GO:0022406	membrane docking	6/231	93/18903	0.000981660095480416	0.0157589000009946	0.0124053417567886	858/7430/57488/5899/10890/81671	6
GO:0045185	BP	GO:0045185	maintenance of protein location	6/231	93/18903	0.000981660095480416	0.0157589000009946	0.0124053417567886	3309/9168/5756/11014/23353/3638	6
GO:0001819	BP	GO:0001819	positive regulation of cytokine production	15/231	486/18903	0.000982089555745768	0.0157589000009946	0.0124053417567886	9590/2069/301/2150/3315/2152/3320/3459/90865/6711/8915/3329/2597/1054/8780	15
GO:0032496	BP	GO:0032496	response to lipopolysaccharide	12/231	339/18903	0.000990585918176993	0.0158219852184399	0.0124550021824631	9590/2919/2921/2920/445/3576/8915/8754/6373/1948/1906/55914	12
GO:0044091	BP	GO:0044091	membrane biogenesis	5/231	63/18903	0.00103073755691427	0.0163877815241508	0.0129003947248759	302/858/6281/6711/25978	5
GO:1903035	BP	GO:1903035	negative regulation of response to wounding	6/231	94/18903	0.00103806625905453	0.0164000542142515	0.012910055736429	302/5270/5329/1906/1365/928	6
GO:0006734	BP	GO:0006734	NADH metabolic process	4/231	37/18903	0.00104570455318799	0.0164000542142515	0.012910055736429	5315/2023/1728/5230	4
GO:0051084	BP	GO:0051084	'de novo' post-translational protein folding	4/231	37/18903	0.00104570455318799	0.0164000542142515	0.012910055736429	30001/3309/10808/3337	4
GO:0022407	BP	GO:0022407	regulation of cell-cell adhesion	15/231	490/18903	0.00106584896142863	0.0166406869383407	0.0130994808346279	301/10808/445/4072/3557/5270/5329/100133941/4680/3958/7422/8915/3329/1948/928	15
GO:1903729	BP	GO:1903729	regulation of plasma membrane organization	3/231	17/18903	0.00107921081643318	0.0166496145731814	0.013106508632334	302/6281/79026	3
GO:0045936	BP	GO:0045936	negative regulation of phosphate metabolic process	14/231	440/18903	0.00108098090258198	0.0166496145731814	0.013106508632334	9052/3315/7532/54206/54541/84919/3958/1647/4869/2810/22943/5478/26471/8655	14
GO:0001666	BP	GO:0001666	response to hypoxia	11/231	296/18903	0.0010832959764084	0.0166496145731814	0.013106508632334	30001/100133941/54541/3673/5366/7422/6513/2023/1906/5230/1365	11
GO:0010563	BP	GO:0010563	negative regulation of phosphorus metabolic process	14/231	441/18903	0.00110454051576259	0.0166496145731814	0.013106508632334	9052/3315/7532/54206/54541/84919/3958/1647/4869/2810/22943/5478/26471/8655	14
GO:0048732	BP	GO:0048732	gland development	14/231	441/18903	0.00110454051576259	0.0166496145731814	0.013106508632334	301/4233/445/5270/5268/6662/3673/374/1969/7422/1906/595/1054/394	14
GO:0051893	BP	GO:0051893	regulation of focal adhesion assembly	5/231	64/18903	0.00110711443748409	0.0166496145731814	0.013106508632334	6281/71/5879/7422/9748	5
GO:0071384	BP	GO:0071384	cellular response to corticosteroid stimulus	5/231	64/18903	0.00110711443748409	0.0166496145731814	0.013106508632334	301/445/54206/54541/1906	5
GO:0090109	BP	GO:0090109	regulation of cell-substrate junction assembly	5/231	64/18903	0.00110711443748409	0.0166496145731814	0.013106508632334	6281/71/5879/7422/9748	5
GO:0030100	BP	GO:0030100	regulation of endocytosis	9/231	209/18903	0.00110965405839726	0.0166496145731814	0.013106508632334	302/2150/3673/5879/3958/7422/375/1948/22943	9
GO:0045742	BP	GO:0045742	positive regulation of epidermal growth factor receptor signaling pathway	4/231	38/18903	0.001157637422397	0.0172947039052931	0.0136143203214747	2069/5329/374/5899	4
GO:0030041	BP	GO:0030041	actin filament polymerization	8/231	170/18903	0.00118451206657032	0.0175907762127046	0.0138473872333739	9168/5879/830/6711/10092/5756/120/29766	8
GO:0001885	BP	GO:0001885	endothelial cell development	5/231	65/18903	0.0011876057800845	0.0175907762127046	0.0138473872333739	4233/2150/7430/7422/1365	5
GO:0090257	BP	GO:0090257	regulation of muscle system process	10/231	256/18903	0.00125017232638279	0.0184387118435861	0.014514878700937	54206/3320/1829/3673/59272/5756/2023/1906/1832/1824	10
GO:0030168	BP	GO:0030168	platelet activation	7/231	133/18903	0.00125677288965893	0.0184575204896519	0.0145296847903476	5270/3315/71/1192/5478/2778/928	7
GO:0043403	BP	GO:0043403	skeletal muscle tissue regeneration	4/231	39/18903	0.00127770221815644	0.018685721046963	0.0147093233376038	301/3475/688/928	4
GO:0061620	BP	GO:0061620	glycolytic process through glucose-6-phosphate	3/231	18/18903	0.00128343020544785	0.0186906264373203	0.0147131848408705	5315/2023/5230	3
GO:0006937	BP	GO:0006937	regulation of muscle contraction	8/231	174/18903	0.00137417073545598	0.0199283504982863	0.0156875161695746	3320/1829/3673/59272/2023/1906/1832/1824	8
GO:0140467	BP	GO:0140467	integrated stress response signaling	4/231	40/18903	0.00140620721347996	0.0202237103814172	0.015920022263988	8061/3309/84919/1054	4
GO:1901186	BP	GO:1901186	positive regulation of ERBB signaling pathway	4/231	40/18903	0.00140620721347996	0.0202237103814172	0.015920022263988	2069/5329/374/5899	4
GO:0009267	BP	GO:0009267	cellular response to starvation	8/231	175/18903	0.00142516456101055	0.0203110320322738	0.0159887615111166	3309/5366/6513/8428/29103/5899/467/1824	8
GO:0010469	BP	GO:0010469	regulation of signaling receptor activity	8/231	175/18903	0.00142516456101055	0.0203110320322738	0.0159887615111166	2069/9052/54206/374/59272/7262/1906/22943	8
GO:0007498	BP	GO:0007498	mesoderm development	7/231	136/18903	0.00142985915056976	0.0203110320322738	0.0159887615111166	3673/1969/7422/3691/22943/2821/7296	7
GO:0046034	BP	GO:0046034	ATP metabolic process	9/231	217/18903	0.00144055692944486	0.0203794706834934	0.0160426361380067	3939/54541/4907/5315/2023/2597/2821/5230/26471	9
GO:1905477	BP	GO:1905477	positive regulation of protein localization to membrane	6/231	101/18903	0.00150569208847873	0.0211091037353463	0.0166170002982409	7430/3958/1969/5357/6711/3799	6
GO:0036003	BP	GO:0036003	positive regulation of transcription from RNA polymerase II promoter in response to stress	3/231	19/18903	0.00151040326784936	0.0211091037353463	0.0166170002982409	3309/7422/467	3
GO:0061615	BP	GO:0061615	glycolytic process through fructose-6-phosphate	3/231	19/18903	0.00151040326784936	0.0211091037353463	0.0166170002982409	5315/2023/5230	3
GO:0036293	BP	GO:0036293	response to decreased oxygen levels	11/231	309/18903	0.00152692993417492	0.0212219454388038	0.0167058288266102	30001/100133941/54541/3673/5366/7422/6513/2023/1906/5230/1365	11
GO:0042119	BP	GO:0042119	neutrophil activation	4/231	41/18903	0.00154345969791461	0.0212219454388038	0.0167058288266102	301/2150/3576/306	4
GO:0072595	BP	GO:0072595	maintenance of protein localization in organelle	4/231	41/18903	0.00154345969791461	0.0212219454388038	0.0167058288266102	3309/11014/23353/3638	4
GO:0045109	BP	GO:0045109	intermediate filament organization	5/231	69/18903	0.00155342430392203	0.0212219454388038	0.0167058288266102	10049/3872/1832/3880/3856	5
GO:0150116	BP	GO:0150116	regulation of cell-substrate junction organization	5/231	69/18903	0.00155342430392203	0.0212219454388038	0.0167058288266102	6281/71/5879/7422/9748	5
GO:0030879	BP	GO:0030879	mammary gland development	7/231	138/18903	0.00155521469747725	0.0212219454388038	0.0167058288266102	6662/3673/374/1969/7422/595/394	7
GO:0051091	BP	GO:0051091	positive regulation of DNA-binding transcription factor activity	10/231	266/18903	0.0016620470249016	0.0225908038757213	0.0177833886008047	8061/306/11074/7422/10616/8915/4869/1906/1054/5478	10
GO:0071222	BP	GO:0071222	cellular response to lipopolysaccharide	9/231	222/18903	0.00168483426531579	0.0227004957451386	0.0178697375926745	2919/2921/2920/445/3576/8915/8754/6373/1948	9
GO:0030833	BP	GO:0030833	regulation of actin filament polymerization	7/231	140/18903	0.00168897331511692	0.0227004957451386	0.0178697375926745	9168/830/6711/10092/5756/120/29766	7
GO:0010591	BP	GO:0010591	regulation of lamellipodium assembly	4/231	42/18903	0.00168976569597397	0.0227004957451386	0.0178697375926745	3320/5879/1969/5756	4
GO:0001889	BP	GO:0001889	liver development	7/231	141/18903	0.00175912155579947	0.0233857558245776	0.018409171530144	301/4233/445/6662/3673/595/1054	7
GO:0060749	BP	GO:0060749	mammary gland alveolus development	3/231	20/18903	0.00176101623491482	0.0233857558245776	0.018409171530144	374/7422/595	3
GO:0061377	BP	GO:0061377	mammary gland lobule development	3/231	20/18903	0.00176101623491482	0.0233857558245776	0.018409171530144	374/7422/595	3
GO:0097191	BP	GO:0097191	extrinsic apoptotic signaling pathway	9/231	224/18903	0.00179138996103097	0.0236983114692112	0.0186552140578235	3875/64114/5366/3958/90865/3655/10616/8915/467	9
GO:0071548	BP	GO:0071548	response to dexamethasone	4/231	43/18903	0.00184542969759608	0.0243203776877111	0.0191449020459037	445/54206/54541/1906	4
GO:1901880	BP	GO:1901880	negative regulation of protein depolymerization	5/231	72/18903	0.00187768305525807	0.0246517025360776	0.0194057196141504	830/6711/5756/120/29766	5
GO:1901890	BP	GO:1901890	positive regulation of cell junction assembly	6/231	106/18903	0.00192725710148276	0.025207068353733	0.0198429013189407	6281/59272/5879/1969/7422/1365	6
GO:0019058	BP	GO:0019058	viral life cycle	11/231	319/18903	0.00196128265717639	0.0255556604878697	0.0201173116240649	858/3576/11074/3673/950/59272/1969/1948/25978/5478/9218	11
GO:0061008	BP	GO:0061008	hepaticobiliary system development	7/231	144/18903	0.00198321772837222	0.0256229229144961	0.0201702603317562	301/4233/445/6662/3673/595/1054	7
GO:0030032	BP	GO:0030032	lamellipodium assembly	5/231	73/18903	0.00199601534533005	0.0256229229144961	0.0201702603317562	3320/5879/1969/5756/3983	5
GO:0042246	BP	GO:0042246	tissue regeneration	5/231	73/18903	0.00199601534533005	0.0256229229144961	0.0201702603317562	301/5653/3475/688/928	5
GO:0043462	BP	GO:0043462	regulation of ATP-dependent activity	5/231	73/18903	0.00199601534533005	0.0256229229144961	0.0201702603317562	3337/7169/100507027/81671/6742	5
GO:0014075	BP	GO:0014075	response to amine	4/231	44/18903	0.00201075440029448	0.0257168810015523	0.0202442237543729	445/3673/1906/1728	4
GO:0016032	BP	GO:0016032	viral process	13/231	421/18903	0.00210436850861472	0.0268152251869802	0.0211088358139681	858/3576/11074/3673/950/59272/1969/2589/1948/25978/5478/9218/821	13
GO:0043620	BP	GO:0043620	regulation of DNA-templated transcription in response to stress	4/231	45/18903	0.00218604046267755	0.0277539056543603	0.0218477612464245	3309/7422/467/56892	4
GO:0007565	BP	GO:0007565	female pregnancy	8/231	189/18903	0.00231021697987363	0.0292234016505183	0.0230045424964751	8061/3673/59272/7422/6513/1364/3691/81671	8
GO:0051767	BP	GO:0051767	nitric-oxide synthase biosynthetic process	3/231	22/18903	0.00233649560818386	0.0292357176099829	0.0230142375694949	9590/90865/1906	3
GO:0051769	BP	GO:0051769	regulation of nitric-oxide synthase biosynthetic process	3/231	22/18903	0.00233649560818386	0.0292357176099829	0.0230142375694949	9590/90865/1906	3
GO:0062099	BP	GO:0062099	negative regulation of programmed necrotic cell death	3/231	22/18903	0.00233649560818386	0.0292357176099829	0.0230142375694949	330/10616/26471	3
GO:0051051	BP	GO:0051051	negative regulation of transport	14/231	479/18903	0.00237986386935197	0.0296128234598057	0.0233110937552211	301/387129/302/5270/6236/100507027/54602/55432/5879/3958/51569/7416/1906/3638	14
GO:0006809	BP	GO:0006809	nitric oxide biosynthetic process	5/231	76/18903	0.00238372121906687	0.0296128234598057	0.0233110937552211	445/3320/5879/1906/1728	5
GO:0071219	BP	GO:0071219	cellular response to molecule of bacterial origin	9/231	234/18903	0.00240797724138231	0.0298073182808253	0.0234641992844472	2919/2921/2920/445/3576/8915/8754/6373/1948	9
GO:0055001	BP	GO:0055001	muscle cell development	8/231	191/18903	0.00246571219532724	0.0303739280612727	0.0239102321908521	2274/858/71/7422/26509/1906/3880/29766	8
GO:0050673	BP	GO:0050673	epithelial cell proliferation	14/231	481/18903	0.00247148471241024	0.0303739280612727	0.0239102321908521	2069/858/2152/5268/54206/6662/374/1969/7422/1992/2810/1948/595/26471	14
GO:0051258	BP	GO:0051258	protein polymerization	10/231	281/18903	0.00248004086593773	0.0303739280612727	0.0239102321908521	4233/9168/3320/5879/830/6711/10092/5756/120/29766	10
GO:0098742	BP	GO:0098742	cell-cell adhesion via plasma-membrane adhesion molecules	10/231	282/18903	0.0025443653081497	0.0308604209606385	0.0242931974154873	3557/1829/4680/1048/1830/1364/2195/8763/1824/1365	10
GO:0048259	BP	GO:0048259	regulation of receptor-mediated endocytosis	6/231	112/18903	0.00254461816686905	0.0308604209606385	0.0242931974154873	302/5879/7422/375/1948/22943	6
GO:0031099	BP	GO:0031099	regeneration	8/231	192/18903	0.00254647443587496	0.0308604209606385	0.0242931974154873	301/306/5653/8428/595/3475/688/928	8
GO:0036230	BP	GO:0036230	granulocyte activation	4/231	47/18903	0.00256768770457115	0.0310090786900473	0.0244102201732933	301/2150/3576/306	4
GO:0046718	BP	GO:0046718	viral entry into host cell	7/231	151/18903	0.00259206874174052	0.0311948272877523	0.024556440711226	858/11074/3673/950/59272/1969/1948	7
GO:0007229	BP	GO:0007229	integrin-mediated signaling pathway	6/231	113/18903	0.00266044636488408	0.0318117578188862	0.0250420859071744	7791/3673/3655/8754/3691/55914	6
GO:0071359	BP	GO:0071359	cellular response to dsRNA	3/231	23/18903	0.0026629265703382	0.0318117578188862	0.0250420859071744	4869/5899/8780	3
GO:0055117	BP	GO:0055117	regulation of cardiac muscle contraction	5/231	78/18903	0.00267086599114134	0.0318117578188862	0.0250420859071744	3320/1829/59272/1832/1824	5
GO:0061028	BP	GO:0061028	establishment of endothelial barrier	4/231	48/18903	0.00277463794131293	0.0329345722759953	0.0259259608647553	2150/7430/7422/1365	4
GO:0007249	BP	GO:0007249	I-kappaB kinase/NF-kappaB signaling	10/231	288/18903	0.0029589795096652	0.0349628830940043	0.0275226388616209	2150/3315/54602/330/10616/8915/2597/1906/9218/8780	10
GO:0070482	BP	GO:0070482	response to oxygen levels	11/231	337/18903	0.00299439962280749	0.0349628830940043	0.0275226388616209	30001/100133941/54541/3673/5366/7422/6513/2023/1906/5230/1365	11
GO:1990778	BP	GO:1990778	protein localization to cell periphery	11/231	337/18903	0.00299439962280749	0.0349628830940043	0.0275226388616209	3875/6281/7430/8766/64114/3958/1969/5357/6711/10890/3799	11
GO:2001236	BP	GO:2001236	regulation of extrinsic apoptotic signaling pathway	7/231	155/18903	0.00299922109988365	0.0349628830940043	0.0275226388616209	64114/5366/3958/3655/10616/8915/467	7
GO:0009205	BP	GO:0009205	purine ribonucleoside triphosphate metabolic process	9/231	242/18903	0.00301372413239025	0.0349628830940043	0.0275226388616209	3939/54541/4907/5315/2023/2597/2821/5230/26471	9
GO:0032528	BP	GO:0032528	microvillus organization	3/231	24/18903	0.00301612869160626	0.0349628830940043	0.0275226388616209	7430/5357/688	3
GO:2001026	BP	GO:2001026	regulation of endothelial cell chemotaxis	3/231	24/18903	0.00301612869160626	0.0349628830940043	0.0275226388616209	4233/3315/7422	3
GO:0051702	BP	GO:0051702	biological process involved in interaction with symbiont	6/231	116/18903	0.00303172563168235	0.0350265367980368	0.0275727467976164	2150/858/8542/3329/2597/9218	6
GO:0001933	BP	GO:0001933	negative regulation of protein phosphorylation	11/231	338/18903	0.00306264209444104	0.0352661710941284	0.0277613859373708	9052/3315/7532/54206/54541/84919/1647/4869/2810/22943/5478	11
GO:1902041	BP	GO:1902041	regulation of extrinsic apoptotic signaling pathway via death domain receptors	4/231	50/18903	0.003222242725135	0.0368590537469238	0.029015296659892	64114/5366/3958/467	4
GO:2001238	BP	GO:2001238	positive regulation of extrinsic apoptotic signaling pathway	4/231	50/18903	0.003222242725135	0.0368590537469238	0.029015296659892	5366/10616/8915/467	4
GO:0006821	BP	GO:0006821	chloride transport	6/231	118/18903	0.00329989567132617	0.0374722337510646	0.0294979894563001	11254/8542/1364/1192/5349/1182	6
GO:0051261	BP	GO:0051261	protein depolymerization	6/231	118/18903	0.00329989567132617	0.0374722337510646	0.0294979894563001	2150/830/6711/5756/120/29766	6
GO:0043242	BP	GO:0043242	negative regulation of protein-containing complex disassembly	5/231	82/18903	0.0033190928336921	0.0374722337510646	0.0294979894563001	830/6711/5756/120/29766	5
GO:0046209	BP	GO:0046209	nitric oxide metabolic process	5/231	82/18903	0.0033190928336921	0.0374722337510646	0.0294979894563001	445/3320/5879/1906/1728	5
GO:0051235	BP	GO:0051235	maintenance of location	11/231	342/18903	0.00334824853637008	0.0376786669709698	0.0296604928443993	30001/301/3309/387129/9168/2495/5756/6373/11014/23353/3638	11
GO:0006007	BP	GO:0006007	glucose catabolic process	3/231	25/18903	0.00339678672513676	0.0377348166324488	0.0297046936287263	5315/2023/5230	3
GO:0031579	BP	GO:0031579	membrane raft organization	3/231	25/18903	0.00339678672513676	0.0377348166324488	0.0297046936287263	302/858/6281	3
GO:0060575	BP	GO:0060575	intestinal epithelial cell differentiation	3/231	25/18903	0.00339678672513676	0.0377348166324488	0.0297046936287263	6662/56913/688	3
GO:0090023	BP	GO:0090023	positive regulation of neutrophil chemotaxis	3/231	25/18903	0.00339678672513676	0.0377348166324488	0.0297046936287263	3576/5879/1906	3
GO:0010927	BP	GO:0010927	cellular component assembly involved in morphogenesis	6/231	119/18903	0.00344042395690306	0.0380770921718282	0.0299741315362404	71/3691/1906/3880/29766/928	6
GO:0009144	BP	GO:0009144	purine nucleoside triphosphate metabolic process	9/231	247/18903	0.00344956922733816	0.0380770921718282	0.0299741315362404	3939/54541/4907/5315/2023/2597/2821/5230/26471	9
GO:0044088	BP	GO:0044088	regulation of vacuole organization	4/231	51/18903	0.003463468261833	0.0380952295872584	0.0299884092356345	302/950/5899/26471	4
GO:0022408	BP	GO:0022408	negative regulation of cell-cell adhesion	8/231	202/18903	0.00347319461903452	0.0380952295872584	0.0299884092356345	301/445/4072/3557/5270/3958/7422/928	8
GO:2001057	BP	GO:2001057	reactive nitrogen species metabolic process	5/231	83/18903	0.00349738355376202	0.0382395312218901	0.0301020028934125	445/3320/5879/1906/1728	5
GO:0051017	BP	GO:0051017	actin filament bundle assembly	7/231	160/18903	0.0035750212081202	0.0389654827274988	0.0306734689554702	4233/6281/7791/71/7430/5879/5357	7
GO:0009199	BP	GO:0009199	ribonucleoside triphosphate metabolic process	9/231	249/18903	0.00363718900468815	0.0395187996559534	0.0311090377830447	3939/54541/4907/5315/2023/2597/2821/5230/26471	9
GO:0140056	BP	GO:0140056	organelle localization by membrane tethering	5/231	84/18903	0.00368245224238129	0.0398043356499187	0.0313338105520057	858/57488/5899/10890/81671	5
GO:0031032	BP	GO:0031032	actomyosin structure organization	8/231	204/18903	0.00368643731783725	0.0398043356499187	0.0313338105520057	4233/6281/7791/71/5879/1906/3880/29766	8
GO:0010954	BP	GO:0010954	positive regulation of protein processing	3/231	26/18903	0.003805548265217	0.0405847085761297	0.0319481169342266	302/6281/2023	3
GO:0033598	BP	GO:0033598	mammary gland epithelial cell proliferation	3/231	26/18903	0.003805548265217	0.0405847085761297	0.0319481169342266	374/1969/595	3
GO:0051016	BP	GO:0051016	barbed-end actin filament capping	3/231	26/18903	0.003805548265217	0.0405847085761297	0.0319481169342266	830/5756/120	3
GO:0051894	BP	GO:0051894	positive regulation of focal adhesion assembly	3/231	26/18903	0.003805548265217	0.0405847085761297	0.0319481169342266	6281/5879/7422	3
GO:0065002	BP	GO:0065002	intracellular protein transmembrane transport	4/231	53/18903	0.00398216733315917	0.0423380121985573	0.033328310389243	3309/29103/3329/5189	4
GO:0006413	BP	GO:0006413	translational initiation	6/231	123/18903	0.0040474366884364	0.0428625973362279	0.0337412616683885	3315/84919/1974/4869/8667/1982	6
GO:0006936	BP	GO:0006936	muscle contraction	11/231	351/18903	0.00406935932119162	0.0428625973362279	0.0337412616683885	7169/3320/1829/3673/59272/2023/26509/1906/1832/1824/29766	11
GO:0003012	BP	GO:0003012	muscle system process	13/231	455/18903	0.0040793556910085	0.0428625973362279	0.0337412616683885	7169/54206/3320/1829/3673/59272/5756/2023/26509/1906/1832/1824/29766	13
GO:0030856	BP	GO:0030856	regulation of epithelial cell differentiation	7/231	164/18903	0.00409334094584288	0.0428625973362279	0.0337412616683885	54206/100133941/6662/7422/6820/2810/595	7
GO:0061572	BP	GO:0061572	actin filament bundle organization	7/231	164/18903	0.00409334094584288	0.0428625973362279	0.0337412616683885	4233/6281/7791/71/7430/5879/5357	7
GO:0031346	BP	GO:0031346	positive regulation of cell projection organization	11/231	352/18903	0.00415659147712697	0.0433938134328978	0.0341594328113922	3309/2150/3320/3673/950/5879/7422/5756/3655/26499/8428	11
GO:0032682	BP	GO:0032682	negative regulation of chemokine production	3/231	27/18903	0.00424302474228978	0.0436858592661144	0.0343893300992403	2150/1969/55914	3
GO:0044342	BP	GO:0044342	type B pancreatic cell proliferation	3/231	27/18903	0.00424302474228978	0.0436858592661144	0.0343893300992403	54206/1992/26471	3
GO:0061436	BP	GO:0061436	establishment of skin barrier	3/231	27/18903	0.00424302474228978	0.0436858592661144	0.0343893300992403	4233/1364/2810	3
GO:0071549	BP	GO:0071549	cellular response to dexamethasone stimulus	3/231	27/18903	0.00424302474228978	0.0436858592661144	0.0343893300992403	445/54206/54541	3
GO:0043122	BP	GO:0043122	regulation of I-kappaB kinase/NF-kappaB signaling	9/231	255/18903	0.00424849976996231	0.0436858592661144	0.0343893300992403	2150/3315/54602/330/10616/8915/2597/9218/8780	9
GO:1902743	BP	GO:1902743	regulation of lamellipodium organization	4/231	54/18903	0.00426019054585882	0.0436858592661144	0.0343893300992403	3320/5879/1969/5756	4
GO:0051607	BP	GO:0051607	defense response to virus	10/231	304/18903	0.00433266961999245	0.0442980321619288	0.0348712301040846	2150/3320/54541/330/5366/90865/1130/51251/2635/8780	10
GO:0001952	BP	GO:0001952	regulation of cell-matrix adhesion	6/231	125/18903	0.00437905557784854	0.0446406077435971	0.0351409042036638	6281/71/4680/5879/7422/9748	6
GO:0140546	BP	GO:0140546	defense response to symbiont	10/231	305/18903	0.00443286424838556	0.0450566201903353	0.0354683875036746	2150/3320/54541/330/5366/90865/1130/51251/2635/8780	10
GO:0033627	BP	GO:0033627	cell adhesion mediated by integrin	5/231	88/18903	0.0044933381846404	0.0455377489706539	0.0358471301156907	3673/1969/3655/8754/3691	5
GO:0042594	BP	GO:0042594	response to starvation	8/231	211/18903	0.00451357474269369	0.0456008131325888	0.0358967739665533	3309/5366/6513/8428/29103/5899/467/1824	8
GO:0043616	BP	GO:0043616	keratinocyte proliferation	4/231	55/18903	0.0045510228534054	0.0456008131325888	0.0358967739665533	2069/374/2810/1948	4
GO:1903202	BP	GO:1903202	negative regulation of oxidative stress-induced cell death	4/231	55/18903	0.0045510228534054	0.0456008131325888	0.0358967739665533	4233/3315/5478/135112	4
GO:0043244	BP	GO:0043244	regulation of protein-containing complex disassembly	6/231	126/18903	0.0045521873467616	0.0456008131325888	0.0358967739665533	2150/830/6711/5756/120/29766	6
GO:0060547	BP	GO:0060547	negative regulation of necrotic cell death	3/231	28/18903	0.00470979239709002	0.0467740413991805	0.0368203344691821	330/10616/26471	3
GO:0071624	BP	GO:0071624	positive regulation of granulocyte chemotaxis	3/231	28/18903	0.00470979239709002	0.0467740413991805	0.0368203344691821	3576/5879/1906	3
GO:1903319	BP	GO:1903319	positive regulation of protein maturation	3/231	28/18903	0.00470979239709002	0.0467740413991805	0.0368203344691821	302/6281/2023	3
GO:1902904	BP	GO:1902904	negative regulation of supramolecular fiber organization	7/231	169/18903	0.00481909418372701	0.0477228012594223	0.0375671943585576	4233/9168/830/6711/5756/120/29766	7
GO:0001954	BP	GO:0001954	positive regulation of cell-matrix adhesion	4/231	56/18903	0.00485492916659856	0.0478045013961097	0.0376315083726778	6281/4680/5879/7422	4
GO:0043331	BP	GO:0043331	response to dsRNA	4/231	56/18903	0.00485492916659856	0.0478045013961097	0.0376315083726778	5366/4869/5899/8780	4
GO:0001655	BP	GO:0001655	urogenital system development	11/231	360/18903	0.0049094458021502	0.0481080492159863	0.0378704599774764	793/301/445/4072/5268/100133941/6662/9245/56913/7422/1948	11
GO:0046683	BP	GO:0046683	response to organophosphorus	6/231	128/18903	0.00491351685587396	0.0481080492159863	0.0378704599774764	8061/3309/445/7430/374/4907	6
GO:0051591	BP	GO:0051591	response to cAMP	5/231	90/18903	0.00494311887912082	0.0482615493944585	0.0379912946914193	8061/3309/445/7430/374	5
GO:0042176	BP	GO:0042176	regulation of protein catabolic process	11/231	361/18903	0.00501069861516166	0.0487839365172761	0.0384025157022443	302/90637/5270/3320/7430/6662/90865/8754/8667/1728/26471	11
GO:0031668	BP	GO:0031668	cellular response to extracellular stimulus	9/231	262/18903	0.00506009610635887	0.0491268714415682	0.0386724726748701	8061/3309/5366/6513/8428/29103/5899/467/1824	9
GO:0050678	BP	GO:0050678	regulation of epithelial cell proliferation	12/231	414/18903	0.0051003436172796	0.0493793044063997	0.0388711868744155	2069/858/2152/5268/54206/6662/374/7422/2810/1948/595/26471	12
GO:1901216	BP	GO:1901216	positive regulation of neuron death	5/231	91/18903	0.00517958288088711	0.0499372151674049	0.0393103719482229	54541/1948/22943/1728/26471	5
GO:0006469	BP	GO:0006469	negative regulation of protein kinase activity	8/231	216/18903	0.00518678518761274	0.0499372151674049	0.0393103719482229	9052/3315/7532/54206/1647/4869/2810/5478	8
GO:0051873	BP	GO:0051873	killing by host of symbiont cells	3/231	29/18903	0.0052063932342855	0.0499871439059101	0.0393496756473772	2150/8542/2597	3
GO:0030055	CC	GO:0030055	cell-substrate junction	34/236	432/19869	1.96337530891061e-18	7.40192491459299e-16	5.80745749267242e-16	9590/301/3309/2274/3315/7532/858/7791/7534/5329/1308/71/7430/3673/950/5879/4008/1969/10092/375/5756/3655/3159/8754/4869/79026/10890/2195/3691/1948/390/55914/5478/928	34
GO:0005925	CC	GO:0005925	focal adhesion	32/236	422/19869	6.33509977911495e-17	1.19416630836317e-14	9.36927914700685e-15	9590/301/3309/2274/3315/7532/858/7791/7534/5329/71/7430/3673/950/5879/4008/1969/10092/375/5756/3655/3159/8754/4869/79026/10890/2195/3691/1948/390/5478/928	32
GO:0001533	CC	GO:0001533	cornified envelope	11/236	59/19869	8.91275621687326e-11	1.12003636458707e-08	8.78766490154872e-09	301/302/3315/5268/5650/1829/5653/1830/3872/1832/1824	11
GO:0030016	CC	GO:0030016	myofibril	14/236	233/19869	8.12653299709537e-07	7.65925734976238e-05	6.00935729522052e-05	7169/2274/3315/103910/71/6711/6513/375/5756/79026/10049/2023/3880/29766	14
GO:0043292	CC	GO:0043292	contractile fiber	14/236	242/19869	1.2763320012634e-06	9.62354328952602e-05	7.55051141800031e-05	7169/2274/3315/103910/71/6711/6513/375/5756/79026/10049/2023/3880/29766	14
GO:0005912	CC	GO:0005912	adherens junction	12/236	179/19869	1.61138795538865e-06	0.000101248876530253	7.94385992042474e-05	301/6282/3875/302/7791/7430/7422/10890/1948/1982/1824/29766	12
GO:0005903	CC	GO:0005903	brush border	9/236	102/19869	3.5472046910846e-06	0.000191042309791271	0.000149889401232297	103910/3320/7430/59272/3775/830/5357/1192/120	9
GO:0062023	CC	GO:0062023	collagen-containing extracellular matrix	18/236	433/19869	4.61800429958375e-06	0.000209359247999929	0.000164260641317828	301/302/5270/6277/6281/2152/1308/3320/1476/3958/3918/5315/307/3914/1992/3691/3898/55914	18
GO:0045178	CC	GO:0045178	basal part of cell	14/236	272/19869	4.99796613262431e-06	0.000209359247999929	0.000164260641317828	301/4233/4072/302/3320/7430/3673/1048/6513/1364/3691/1906/55914/1832	14
GO:0042470	CC	GO:0042470	melanosome	9/236	110/19869	6.62391805658605e-06	0.000217534793686114	0.000170675071969281	3309/302/7534/3320/5879/6513/9601/6856/821	9
GO:0048770	CC	GO:0048770	pigment granule	9/236	110/19869	6.62391805658605e-06	0.000217534793686114	0.000170675071969281	3309/302/7534/3320/5879/6513/9601/6856/821	9
GO:0019897	CC	GO:0019897	extrinsic component of plasma membrane	11/236	172/19869	6.92418441441213e-06	0.000217534793686114	0.000170675071969281	301/302/5270/6277/858/6281/54206/5879/2786/57488/2778	11
GO:0030057	CC	GO:0030057	desmosome	5/236	25/19869	9.91579059338053e-06	0.000287557927208035	0.000225614344675298	1829/64065/1830/1832/1824	5
GO:0101002	CC	GO:0101002	ficolin-1-rich granule	11/236	185/19869	1.38048115227159e-05	0.00037174385314742	0.000291665566758132	3320/2495/1476/5879/3958/10092/5315/1832/2821/5478/8655	11
GO:0045177	CC	GO:0045177	apical part of cell	17/236	435/19869	1.89675104661305e-05	0.000476716763048746	0.000374025995858433	301/4072/103910/3320/71/7430/4680/59272/11254/3775/1048/4008/6513/1364/2195/1182/2778	17
GO:0098862	CC	GO:0098862	cluster of actin-based cell projections	10/236	159/19869	2.10208035803139e-05	0.000495302684361146	0.000388608276715013	793/103910/3320/7430/59272/3775/830/5357/1192/120	10
GO:0005938	CC	GO:0005938	cell cortex	14/236	312/19869	2.34690613270139e-05	0.000520460948252014	0.000408347135163524	9590/793/103910/7430/5879/830/5357/6711/6513/3918/2023/120/390/3880	14
GO:0016324	CC	GO:0016324	apical plasma membrane	15/236	368/19869	3.66222084911497e-05	0.000739927493502919	0.000580537835192853	301/4072/3320/7430/4680/59272/11254/3775/1048/4008/6513/1364/2195/1182/2778	15
GO:0045121	CC	GO:0045121	membrane raft	14/236	326/19869	3.79676486204221e-05	0.000739927493502919	0.000580537835192853	302/858/6281/100133941/7430/59272/330/7416/6513/8915/79026/26509/79180/5230	14
GO:0098857	CC	GO:0098857	membrane microdomain	14/236	327/19869	3.92534479311893e-05	0.000739927493502919	0.000580537835192853	302/858/6281/100133941/7430/59272/330/7416/6513/8915/79026/26509/79180/5230	14
GO:0030017	CC	GO:0030017	sarcomere	11/236	214/19869	5.28822970988193e-05	0.000943829839793855	0.000740517059841053	7169/2274/3315/103910/6711/6513/375/10049/2023/3880/29766	11
GO:0009925	CC	GO:0009925	basal plasma membrane	12/236	254/19869	5.50776033831958e-05	0.000943829839793855	0.000740517059841053	301/4233/4072/302/3320/7430/1048/6513/1364/3691/55914/1832	12
GO:0030139	CC	GO:0030139	endocytic vesicle	14/236	343/19869	6.56914017074143e-05	0.00107676775842153	0.000844818484200614	2069/10808/7791/306/3320/71/950/374/8766/59272/10890/1182/3799/928	14
GO:0005788	CC	GO:0005788	endoplasmic reticulum lumen	13/236	312/19869	9.74300778136213e-05	0.00153046413898897	0.00120078297656261	30001/3309/54905/5329/1308/5033/59272/8635/10232/8542/9601/1906/821	13
GO:0019898	CC	GO:0019898	extrinsic component of membrane	13/236	316/19869	0.000110644553203782	0.00166851986231303	0.00130909976632685	301/302/5270/6277/858/6281/54206/5329/7430/5879/2786/57488/2778	13
GO:0034774	CC	GO:0034774	secretory granule lumen	13/236	322/19869	0.000133362817788166	0.00193376085792841	0.00151720452625404	2919/6282/302/6286/3320/1476/8635/7422/10092/5315/1992/2821/5478	13
GO:0060205	CC	GO:0060205	cytoplasmic vesicle lumen	13/236	325/19869	0.000146157442922782	0.00204079096229218	0.00160117900433925	2919/6282/302/6286/3320/1476/8635/7422/10092/5315/1992/2821/5478	13
GO:0031983	CC	GO:0031983	vesicle lumen	13/236	327/19869	0.000155262947198235	0.00209050468191909	0.00164018376551519	2919/6282/302/6286/3320/1476/8635/7422/10092/5315/1992/2821/5478	13
GO:0031252	CC	GO:0031252	cell leading edge	15/236	421/19869	0.000164201151433426	0.00213461496863454	0.00167479214347705	6282/6277/7430/5879/1969/6711/10092/375/5756/26499/3983/2195/3691/1182/9748	15
GO:0005604	CC	GO:0005604	basement membrane	7/236	99/19869	0.000179737984096975	0.0021858458065987	0.00171498721668082	302/1308/3918/3914/3691/3898/55914	7
GO:0031234	CC	GO:0031234	extrinsic component of cytoplasmic side of plasma membrane	7/236	99/19869	0.000179737984096975	0.0021858458065987	0.00171498721668082	6277/858/54206/5879/2786/57488/2778	7
GO:0031965	CC	GO:0031965	nuclear membrane	12/236	305/19869	0.00030481477286384	0.00351462629683372	0.00275753173086772	2023/307/2597/1192/3691/26509/23353/55914/595/28959/9218/51155	12
GO:0030863	CC	GO:0030863	cortical cytoskeleton	7/236	108/19869	0.0003076463336751	0.00351462629683372	0.00275753173086772	793/7430/830/5357/6711/6513/3880	7
GO:0030667	CC	GO:0030667	secretory granule membrane	12/236	313/19869	0.000384961794774494	0.00426854695970542	0.0033490484313199	858/5329/4680/64114/5879/3958/10890/84418/1832/9218/928/8655	12
GO:0005884	CC	GO:0005884	actin filament	7/236	114/19869	0.00042755681873925	0.00460539773327707	0.00361333732528509	301/7169/71/7430/5879/5357/5756	7
GO:1904813	CC	GO:1904813	ficolin-1-rich granule lumen	7/236	124/19869	0.000707854820046946	0.00741281297660274	0.0058160001296255	3320/2495/1476/10092/5315/2821/5478	7
GO:0005635	CC	GO:0005635	nuclear envelope	15/236	488/19869	0.000773740816289416	0.00778498452527186	0.00610800126092809	6277/4008/2023/307/2597/1192/3691/26509/23353/55914/25978/595/28959/9218/51155	15
GO:0070820	CC	GO:0070820	tertiary granule	8/236	164/19869	0.000784693400425281	0.00778498452527186	0.00610800126092809	2919/2495/1476/5879/3958/84418/1832/8655	8
GO:0031253	CC	GO:0031253	cell projection membrane	12/236	344/19869	0.000884355885478037	0.00854877355962102	0.00670726056192519	6286/3320/7430/59272/3775/5879/1969/6711/5756/26499/1182/2821	12
GO:0009898	CC	GO:0009898	cytoplasmic side of plasma membrane	8/236	173/19869	0.00110886794233171	0.0104510803564764	0.00819978662618978	6277/858/54206/7430/5879/2786/57488/2778	8
GO:0042383	CC	GO:0042383	sarcolemma	7/236	136/19869	0.00121768473665343	0.0111967596516669	0.0087848372528784	301/302/858/6513/113146/79026/3880	7
GO:0045335	CC	GO:0045335	phagocytic vesicle	7/236	139/19869	0.0013816265577619	0.0124017431494342	0.00973025219877427	7791/306/71/8766/10890/1182/3799	7
GO:0044291	CC	GO:0044291	cell-cell contact zone	5/236	72/19869	0.00166048430633411	0.014558199615999	0.0114221809077083	1829/6513/79026/1832/1824	5
GO:0016323	CC	GO:0016323	basolateral plasma membrane	9/236	229/19869	0.00172219865607784	0.0147561112123033	0.0115774598650209	301/4072/302/3320/7430/1048/6513/55914/1832	9
GO:0016327	CC	GO:0016327	apicolateral plasma membrane	3/236	21/19869	0.00187864841705661	0.0157388989606742	0.01234854281153	1364/3880/1365	3
GO:0030864	CC	GO:0030864	cortical actin cytoskeleton	5/236	80/19869	0.0026429537428834	0.021660729588414	0.0169947368821564	793/5357/6711/6513/3880	5
GO:0031233	CC	GO:0031233	intrinsic component of external side of plasma membrane	3/236	24/19869	0.00278494501643554	0.0223388142807701	0.0175267536308709	2152/100133941/8754	3
GO:0014704	CC	GO:0014704	intercalated disc	4/236	50/19869	0.00291264287987986	0.0228763826190564	0.017948523009786	1829/6513/1832/1824	4
GO:0098562	CC	GO:0098562	cytoplasmic side of membrane	8/236	204/19869	0.00311268784368812	0.0239486391238861	0.0187898020209745	6277/858/54206/7430/5879/2786/57488/2778	8
GO:0098636	CC	GO:0098636	protein complex involved in cell adhesion	4/236	52/19869	0.00336131868087647	0.0253443428538085	0.0198848536700271	5329/3673/3655/3691	4
GO:0030018	CC	GO:0030018	Z disc	6/236	130/19869	0.00462751696086767	0.0342073312597473	0.0268386432611727	2274/3315/103910/6513/10049/3880	6
GO:0070160	CC	GO:0070160	tight junction	6/236	132/19869	0.00498263221938044	0.0361240835905082	0.028342503110241	4072/1969/1364/595/9218/1365	6
GO:0031256	CC	GO:0031256	leading edge membrane	7/236	177/19869	0.0053197037326591	0.0378401567398581	0.0296889125894182	7430/5879/1969/6711/5756/26499/1182	7
GO:0001726	CC	GO:0001726	ruffle	7/236	178/19869	0.00548300293036311	0.0380226852797128	0.0298321221934924	6282/6277/7430/5879/1969/5756/1182	7
GO:0098978	CC	GO:0098978	glutamatergic synapse	10/236	324/19869	0.00554707610181487	0.0380226852797128	0.0298321221934924	793/3337/7534/8766/5879/6711/1948/1182/55914/821	10
GO:0008305	CC	GO:0008305	integrin complex	3/236	31/19869	0.00581892101982532	0.0391689993267714	0.0307315058238804	3673/3655/3691	3
GO:0101003	CC	GO:0101003	ficolin-1-rich granule membrane	4/236	61/19869	0.00596427264535288	0.0391689993267714	0.0307315058238804	5879/3958/1832/8655	4
GO:0032587	CC	GO:0032587	ruffle membrane	5/236	97/19869	0.00602599989642637	0.0391689993267714	0.0307315058238804	7430/5879/1969/5756/1182	5
GO:0005771	CC	GO:0005771	multivesicular body	4/236	63/19869	0.00668395584364173	0.0427093449669989	0.0335092166291405	7178/54602/8766/25978	4
GO:0016328	CC	GO:0016328	lateral plasma membrane	4/236	64/19869	0.00706442304757571	0.0443881248156007	0.0348263662520838	301/4072/1364/1365	4
GO:0031674	CC	GO:0031674	I band	6/236	143/19869	0.00730309329901319	0.0451355110447209	0.0354127561177344	2274/3315/103910/6513/10049/3880	6
GO:0045296	MF	GO:0045296	cadherin binding	32/234	333/18432	3.84685565634967e-19	1.86957184898594e-16	1.53874226253987e-16	301/6282/3939/3309/3875/4072/302/9052/3337/6286/7534/7430/1969/57488/6711/5756/3655/8428/5315/79026/10890/2023/1192/2810/3898/9748/1982/25978/79180/9218/29766/3799	32
GO:0098631	MF	GO:0098631	cell adhesion mediator activity	11/234	64/18432	4.49183900832177e-10	1.09151687902219e-07	8.98367801664354e-08	301/6282/3875/4072/302/1829/3673/10890/1832/1824/29766	11
GO:0098632	MF	GO:0098632	cell-cell adhesion mediator activity	10/234	54/18432	1.31698982040485e-09	1.66817729831512e-07	1.37298543071203e-07	301/6282/3875/4072/302/1829/10890/1832/1824/29766	10
GO:0098641	MF	GO:0098641	cadherin binding involved in cell-cell adhesion	7/234	18/18432	1.37298543071203e-09	1.66817729831512e-07	1.37298543071203e-07	301/6282/3875/4072/302/10890/29766	7
GO:0044548	MF	GO:0044548	S100 protein binding	5/234	14/18432	5.76220654913794e-07	5.60086476576208e-05	4.60976523931036e-05	6282/302/6277/7430/79026	5
GO:0048306	MF	GO:0048306	calcium-dependent protein binding	9/234	81/18432	8.66342399532737e-07	7.01737343621517e-05	5.77561599688491e-05	301/6282/302/6286/6277/6281/306/140576/307	9
GO:0045236	MF	GO:0045236	CXCR chemokine receptor binding	5/234	18/18432	2.36574931083863e-06	0.000161074383147168	0.000132571508763101	2919/2921/2920/3576/6373	5
GO:0008009	MF	GO:0008009	chemokine activity	7/234	49/18432	2.65143017526202e-06	0.000161074383147168	0.000132571508763101	2919/2921/2920/3576/6364/58191/6373	7
GO:0005125	MF	GO:0005125	cytokine activity	13/234	237/18432	1.11052048087968e-05	0.000599681059675026	0.000493564658168746	2919/2921/2920/3557/3576/6364/374/58191/90865/7422/6373/1906/2821	13
GO:0004859	MF	GO:0004859	phospholipase inhibitor activity	4/234	13/18432	1.65449544742369e-05	0.000804084787447914	0.000661798178969476	301/302/306/307	4
GO:0044183	MF	GO:0044183	protein folding chaperone	7/234	68/18432	2.43885580555343e-05	0.00107753083772633	0.000886856656564884	3309/10808/3337/3315/3320/3329/10049	7
GO:0051082	MF	GO:0051082	unfolded protein binding	9/234	124/18432	2.93910588127595e-05	0.00119033788191676	0.000979701960425317	3309/3337/3315/3320/4869/3329/10049/5478/821	9
GO:0042379	MF	GO:0042379	chemokine receptor binding	7/234	71/18432	3.2394990797713e-05	0.00121107427136066	0.000996768947621938	2919/2921/2920/3576/6364/58191/6373	7
GO:0004857	MF	GO:0004857	enzyme inhibitor activity	16/234	395/18432	4.77331497801157e-05	0.00165702219950973	0.00136380427943188	301/302/5270/3315/7532/5268/306/100507027/1476/330/3958/4869/307/2597/1992/2810	16
GO:0055102	MF	GO:0055102	lipase inhibitor activity	4/234	17/18432	5.29143939418817e-05	0.00171442636371697	0.00141105050511685	301/302/306/307	4
GO:0005200	MF	GO:0005200	structural constituent of cytoskeleton	8/234	107/18432	6.62722009938243e-05	0.00201301810518741	0.00165680502484561	71/5357/6711/10092/120/55914/1832/3880	8
GO:0140677	MF	GO:0140677	molecular function activator activity	6/234	59/18432	0.000100849320543115	0.00288310410493845	0.00237292518924976	4233/3337/1969/3159/29103/10049	6
GO:0048018	MF	GO:0048018	receptor ligand activity	17/234	491/18432	0.00018785624677394	0.00507211866289637	0.0041745832616431	2919/2069/2921/2920/3557/3576/6364/374/3958/58191/90865/7422/6373/346389/1906/22943/2821	17
GO:0030546	MF	GO:0030546	signaling receptor activator activity	17/234	498/18432	0.000221817562825939	0.00567385976491612	0.0046698434279145	2919/2069/2921/2920/3557/3576/6364/374/3958/58191/90865/7422/6373/346389/1906/22943/2821	17
GO:0086080	MF	GO:0086080	protein binding involved in heterotypic cell-cell adhesion	3/234	12/18432	0.000408323986399795	0.00992227286951501	0.0081664797279959	1829/1832/1824	3
GO:0005544	MF	GO:0005544	calcium-dependent phospholipid binding	5/234	54/18432	0.000602116996658125	0.013442635656065	0.0110638976593128	301/302/306/57488/307	5
GO:0043425	MF	GO:0043425	bHLH transcription factor binding	4/234	31/18432	0.000608514371262203	0.013442635656065	0.0110638976593128	8553/2274/6662/688	4
GO:0005126	MF	GO:0005126	cytokine receptor binding	11/234	273/18432	0.000763683281719725	0.0161369597789472	0.0132814483777344	2919/2921/2920/3557/3576/6364/64114/58191/90865/7422/6373	11
GO:0005253	MF	GO:0005253	anion channel activity	6/234	91/18432	0.00106546750426558	0.021575716961378	0.0177577917377597	7416/8542/1364/1192/5349/1182	6
GO:0005543	MF	GO:0005543	phospholipid binding	15/234	474/18432	0.00111852459940952	0.021744118212521	0.0178963935905523	301/302/2152/22822/306/950/1048/57488/6711/7416/5756/7262/26499/307/26509	15
GO:0019207	MF	GO:0019207	kinase regulator activity	10/234	246/18432	0.00123159002810514	0.0230212597561192	0.0189475388939252	2069/9052/3315/7532/100133941/374/8915/4869/2810/595	10
GO:0015035	MF	GO:0015035	protein-disulfide reductase activity	4/234	39/18432	0.00146938675080719	0.02611381710765	0.0214928535865432	30001/9601/7296/5230	4
GO:0097110	MF	GO:0097110	scaffold protein binding	5/234	66/18432	0.00150449975105803	0.02611381710765	0.0214928535865432	3875/858/3320/1832/3856	5
GO:0004653	MF	GO:0004653	polypeptide N-acetylgalactosaminyltransferase activity	3/234	19/18432	0.00168421788975828	0.0278071280426521	0.0228865251379852	11227/2589/2591	3
GO:0003925	MF	GO:0003925	G protein activity	4/234	41/18432	0.00177370569819386	0.0278071280426521	0.0228865251379852	8766/5879/5899/10890	4
GO:0140662	MF	GO:0140662	ATP-dependent protein folding chaperone	4/234	41/18432	0.00177370569819386	0.0278071280426521	0.0228865251379852	3309/10808/3320/3329	4
GO:0019887	MF	GO:0019887	protein kinase regulator activity	9/234	218/18432	0.00192653193075077	0.0292592036982773	0.0240816491343846	2069/9052/3315/7532/100133941/374/4869/2810/595	9
GO:0051015	MF	GO:0051015	actin filament binding	9/234	219/18432	0.00198742242018662	0.0292693120063848	0.0240899687295348	7169/7430/830/5357/6711/10092/5756/3983/120	9
GO:0015036	MF	GO:0015036	disulfide oxidoreductase activity	4/234	44/18432	0.00230816080023655	0.0329931220269107	0.0271548329439594	30001/9601/7296/5230	4
GO:0001618	MF	GO:0001618	virus receptor activity	5/234	77/18432	0.00297249918273513	0.0405059329088274	0.0333382163858662	3673/950/59272/1969/1948	5
GO:0005254	MF	GO:0005254	chloride channel activity	5/234	78/18432	0.0031438618871844	0.0405059329088274	0.0333382163858662	8542/1364/1192/5349/1182	5
GO:0140272	MF	GO:0140272	exogenous protein binding	5/234	78/18432	0.0031438618871844	0.0405059329088274	0.0333382163858662	3673/950/59272/1969/1948	5
GO:0140297	MF	GO:0140297	DNA-binding transcription factor binding	14/234	476/18432	0.00316713055665729	0.0405059329088274	0.0333382163858662	7178/8553/2274/3315/7534/6662/5757/8915/3159/4869/307/1054/688/135112	14
GO:0001664	MF	GO:0001664	G protein-coupled receptor binding	10/234	289/18432	0.00396571750557501	0.0494189412233194	0.0406740256982053	2919/2921/2920/3576/6364/58191/6373/3691/1906/2778	10
