# Supplementary material for: Single-Cell Dissection of the Serrated Pathway: Cellular Heterogeneity and Genetic Causality in Colorectal Cancer
Source: Int J Mol Sci. 2025 Jul 25;26(15):7187. doi: 10.3390/ijms26157187 (PMC12347469; doi:10.3390/ijms26157187)
Supplement: Supplementary file 1 [file ijms-26-07187-s001.zip › Table S5 The results of KEGG analysis for co genes.csv]

	ID	Description	GeneRatio	BgRatio	pvalue	p.adjust	qvalue	geneID	Count
hsa04510	hsa04510	Focal adhesion	16/150	203/8846	3.00087511097466e-07	7.41216152410742e-05	6.096514699138e-05	2012/4233/858/103910/7791/71/3673/330/5879/7422/3655/3918/3914/3691/595/394	16
hsa04820	hsa04820	Cytoskeleton in muscle cells	15/150	232/8846	8.5024287507507e-06	0.00105004995071771	0.000863667762576255	7169/2274/7791/1829/71/3673/830/6711/3655/2023/3691/23353/1832/1824/29766	15
hsa05132	hsa05132	Salmonella infection	15/150	251/8846	2.17646268481875e-05	0.00179195427716744	0.00147388525673691	302/6281/3576/103910/3320/71/330/5879/10092/375/113146/79026/2597/3799/8655	15
hsa04151	hsa04151	PI3K-Akt signaling pathway	17/150	362/8846	0.000129162076619748	0.00797575823126947	0.0065600738914767	2069/4233/7532/7534/3320/54541/3673/374/5879/1969/2786/7422/3655/3918/3914/3691/595	17
hsa05110	hsa05110	Vibrio cholerae infection	6/150	51/8846	0.00020644954497592	0.0101986075218104	0.00838837098533737	30001/71/375/11014/9601/2778	6
hsa00512	hsa00512	Mucin type O-glycan biosynthesis	5/150	36/8846	0.000323515921633379	0.0107192384120767	0.00881659072461459	11227/9245/56913/2589/2591	5
hsa05146	hsa05146	Amoebiasis	8/150	103/8846	0.000345963865456452	0.0107192384120767	0.00881659072461459	2919/2921/2920/3315/3576/3918/3914/2778	8
hsa05134	hsa05134	Legionellosis	6/150	56/8846	0.000347181810917466	0.0107192384120767	0.00881659072461459	2919/2921/2920/3576/375/3329	6
hsa04066	hsa04066	HIF-1 signaling pathway	8/150	109/8846	0.000507544904575884	0.0139292879366937	0.011456861588672	3939/3459/7422/6513/2023/2597/1906/5230	8
hsa05412	hsa05412	Arrhythmogenic right ventricular cardiomyopathy	7/150	86/8846	0.000614640277079866	0.0147992394656865	0.0121723981115597	1829/71/3673/3655/3691/1832/1824	7
hsa05210	hsa05210	Colorectal cancer	7/150	87/8846	0.000659075441791705	0.0147992394656865	0.0121723981115597	2069/374/5366/5879/1647/5899/595	7
hsa00010	hsa00010	Glycolysis / Gluconeogenesis	6/150	67/8846	0.000915928984421063	0.0186584766071725	0.0153466268279748	3939/5315/2023/2597/2821/5230	6
hsa05222	hsa05222	Small cell lung cancer	7/150	93/8846	0.000982025084588026	0.0186584766071725	0.0153466268279748	3673/330/3655/1647/3918/3914/595	7
hsa04657	hsa04657	IL-17 signaling pathway	7/150	95/8846	0.00111367772802079	0.0196484570586525	0.0161608873314295	2919/8061/2921/2920/3576/6364/3320	7
hsa05120	hsa05120	Epithelial cell signaling in Helicobacter pylori infection	6/150	71/8846	0.00124357410264987	0.0204775202236345	0.0168427931095736	2919/2921/2920/4233/3576/5879	6
hsa04621	hsa04621	NOD-like receptor signaling pathway	10/150	189/8846	0.00137459557518552	0.0212203191919265	0.0174537464480793	2919/2921/2920/3576/3320/330/7416/10616/2635/55914	10
hsa04217	hsa04217	Necroptosis	9/150	159/8846	0.00149507339351077	0.0217225369527741	0.0178668213589832	3320/2495/3459/330/90865/7416/10616/25978/5478	9
hsa04115	hsa04115	p53 signaling pathway	6/150	75/8846	0.00165420717462771	0.0226993984518357	0.018670291503108	5268/64065/5366/1647/2810/595	6
hsa04064	hsa04064	NF-kappa B signaling pathway	7/150	105/8846	0.00199338117054927	0.0259139552171405	0.0213142695798343	2919/2921/2920/3576/330/1647/8915	7
hsa05418	hsa05418	Fluid shear stress and atherosclerosis	8/150	141/8846	0.00268492355971017	0.0331588059624206	0.0272731708960033	445/858/3320/71/5879/7422/1906/1728	8
hsa04670	hsa04670	Leukocyte transendothelial migration	7/150	116/8846	0.00350028829996155	0.0411700576233573	0.0338624381901042	103910/71/7430/5879/1364/394/1365	7
