# Supplementary material for: Single-Cell Dissection of the Serrated Pathway: Cellular Heterogeneity and Genetic Causality in Colorectal Cancer
Source: Int J Mol Sci. 2025 Jul 25;26(15):7187. doi: 10.3390/ijms26157187 (PMC12347469; doi:10.3390/ijms26157187)
Supplement: Supplementary file 1 [file ijms-26-07187-s001.zip › Table S6 The SNPs from eQTL data for co genes.csv]

chr	pos	SNP	pval	beta	samplesize	se	id	effect_allele	other_allele	eaf	Phenotype	F_statistics
2	43721508	rs12478601	3.09393e-10	0.0756615	31300	0.0120214	eqtl-a-ENSG00000002933	T	C	0.574604	TMEM176A	39.610657052466
3	128297569	rs9880192	1.6308e-08	-0.0687407	31569	0.0121727	eqtl-a-ENSG00000002933	C	G	0.392874	TMEM176A	31.8879461646491
7	150082184	rs117770379	4.17446e-16	0.302854	28110	0.037235	eqtl-a-ENSG00000002933	T	C	0.0261124	TMEM176A	66.1504817009039
7	150496248	rs73163595	5.12035e-79	0.863613	16369	0.0458866	eqtl-a-ENSG00000002933	T	C	0.0166903	TMEM176A	354.171423484261
7	150045469	rs117292367	3.3752e-21	-0.372659	21171	0.039434	eqtl-a-ENSG00000002933	C	T	0.0231735	TMEM176A	89.2977538552636
7	150221197	rs7794415	1e-200	0.484511	31673	0.0125075	eqtl-a-ENSG00000002933	T	G	0.712892	TMEM176A	1500.50979662036
7	150455638	rs11973904	1e-200	0.957598	30077	0.0262349	eqtl-a-ENSG00000002933	G	A	0.049476	TMEM176A	1332.22860574661
7	150517605	rs9640170	9.1622e-138	-0.315132	31346	0.0126133	eqtl-a-ENSG00000002933	G	C	0.69177	TMEM176A	624.165629909623
7	150598659	rs17173656	1.16413e-57	0.310011	31684	0.0193687	eqtl-a-ENSG00000002933	C	T	0.103442	TMEM176A	256.168572464083
17	57885709	rs7212590	3.83796e-11	-0.137207	31569	0.0207568	eqtl-a-ENSG00000002933	T	C	0.0900785	TMEM176A	43.6922309936547
5	148200011	rs56330463	2.36265e-17	-0.102005	31569	0.0120367	eqtl-a-ENSG00000006652	C	T	0.582097	IFRD1	71.812580473785
6	144385777	rs149110519	3.7139e-10	0.1668	25735	0.0266207	eqtl-a-ENSG00000006652	T	C	0.0526158	IFRD1	39.2572069674078
7	112092857	rs6966318	1e-200	0.527231	31683	0.0131216	eqtl-a-ENSG00000006652	C	T	0.755694	IFRD1	1614.36179377089
7	111909855	rs76274372	1e-200	0.657218	29658	0.0211258	eqtl-a-ENSG00000006652	C	A	0.0808079	IFRD1	967.750229900584
7	112721571	rs56384744	1.22659e-10	-0.239767	30294	0.0372545	eqtl-a-ENSG00000006652	A	C	0.0261311	IFRD1	41.418337984279
7	111872453	rs76272652	8.64172e-11	-0.309495	9002	0.0476953	eqtl-a-ENSG00000006652	G	A	0.0157743	IFRD1	42.097819886814
7	112292570	rs1234378	8.73776e-20	0.397603	27503	0.0436754	eqtl-a-ENSG00000006652	C	A	0.981184	IFRD1	82.8693514730977
7	105720822	rs176469	1.22574e-27	0.149595	31353	0.0137314	eqtl-a-ENSG00000008282	T	C	0.247622	SYPL1	118.679802478771
3	56849749	rs1354034	3.52371e-121	0.28135	31470	0.0120193	eqtl-a-ENSG00000010278	C	T	0.618137	CD9	547.908309694188
11	243268	rs505404	3.95549e-19	0.12764	31355	0.0142801	eqtl-a-ENSG00000010278	G	T	0.222031	CD9	79.8883388833176
12	6176025	rs2238106	9.40589e-18	0.104143	31141	0.0121364	eqtl-a-ENSG00000010278	C	A	0.603691	CD9	73.6296119229414
12	6225131	rs11064031	1e-200	-0.461162	30490	0.0116833	eqtl-a-ENSG00000010278	T	C	0.627609	CD9	1557.92835724756
12	122216910	rs11553699	1.46649e-09	0.115067	29817	0.0190253	eqtl-a-ENSG00000010278	G	A	0.10963	CD9	36.5771128208
12	5982664	rs73052336	3.88866e-23	0.391705	27697	0.0395382	eqtl-a-ENSG00000010278	T	G	0.0230338	CD9	98.1415880451983
4	103434253	rs3774937	2.20409e-10	0.0808199	31355	0.0127346	eqtl-a-ENSG00000011422	C	T	0.320593	PLAUR	40.2752549823586
5	148200011	rs56330463	4.46992e-46	-0.170737	31355	0.0119814	eqtl-a-ENSG00000011422	C	T	0.582097	PLAUR	203.054423546844
7	28724374	rs56388170	4.64195e-13	-0.0948046	31141	0.0131031	eqtl-a-ENSG00000011422	T	G	0.289189	PLAUR	52.3459175042483
13	40974023	rs77526211	5.66239e-11	0.191511	29063	0.0292267	eqtl-a-ENSG00000011422	A	G	0.0432109	PLAUR	42.933668342338
19	44153100	rs4760	9.05733e-31	0.199316	30333	0.017283	eqtl-a-ENSG00000011422	G	A	0.135973	PLAUR	132.989523462258
19	43345165	rs116869386	1.14041e-08	0.120063	16096	0.0210324	eqtl-a-ENSG00000011422	A	G	0.0875601	PLAUR	32.5826759997173
19	44283031	rs56681946	3.88866e-22	0.118559	31023	0.0122554	eqtl-a-ENSG00000011422	C	T	0.374685	PLAUR	93.5806537280248
6	2774052	rs160666	1.01625e-19	0.116817	31684	0.012855	eqtl-a-ENSG00000021355	C	A	0.307941	SERPINB1	82.5734672115429
6	2833739	rs15286	1e-200	-0.490809	31355	0.0126272	eqtl-a-ENSG00000021355	G	A	0.72207	SERPINB1	1510.71734154189
6	2910529	rs6915667	2.06919e-39	-0.238339	31562	0.0181452	eqtl-a-ENSG00000021355	G	A	0.120908	SERPINB1	172.519895273002
6	2572650	rs9378712	2.01159e-08	-0.0737426	31565	0.0131427	eqtl-a-ENSG00000021355	G	T	0.286976	SERPINB1	31.4803957920167
17	38128648	rs3859192	3.90454e-10	0.0746835	31684	0.0119343	eqtl-a-ENSG00000021355	T	C	0.455547	SERPINB1	39.1586768578854
11	102195124	rs17882391	1.58855e-128	-0.541483	25213	0.0224506	eqtl-a-ENSG00000023445	G	A	0.0727977	BIRC3	581.67352472878
6	167264780	rs118051809	1.64771e-09	0.282977	10732	0.0469329	eqtl-a-ENSG00000026297	T	C	0.0163064	RNASET2	36.3468311630779
6	167500562	rs204295	1e-200	0.660255	26609	0.0105432	eqtl-a-ENSG00000026297	T	C	0.475178	RNASET2	3921.44261069332
6	167630830	rs17617310	9.14956e-24	0.495946	17566	0.0493459	eqtl-a-ENSG00000026297	C	T	0.014659	RNASET2	100.999025884812
6	167345772	rs62436418	1e-200	0.507935	26280	0.0118675	eqtl-a-ENSG00000026297	C	T	0.334551	RNASET2	1831.74386538486
6	167818102	rs4235920	3.92013e-19	-0.106398	26609	0.0119022	eqtl-a-ENSG00000026297	C	T	0.536773	RNASET2	79.9060748186467
5	173205318	rs2594836	1.08593e-16	0.113683	31569	0.0137052	eqtl-a-ENSG00000027697	A	G	0.749651	IFNGR1	68.8006880483799
6	137540335	rs11754268	6.62064e-68	-0.241928	28704	0.0138938	eqtl-a-ENSG00000027697	T	C	0.234754	IFNGR1	303.17956338072
6	137239438	rs9494599	2.50952e-10	0.075651	31567	0.0119582	eqtl-a-ENSG00000027697	G	C	0.554601	IFNGR1	40.0193660210513
7	28724374	rs56388170	7.81502e-09	0.0756882	31355	0.0131119	eqtl-a-ENSG00000027697	T	G	0.289189	IFNGR1	33.3194170722338
17	16170764	rs7210990	5.27679e-09	0.0694576	31569	0.0118969	eqtl-a-ENSG00000027697	A	C	0.481977	IFNGR1	34.08351750001
2	85096481	rs1000919	3.95731e-30	-0.19605	14261	0.0171901	eqtl-a-ENSG00000034510	T	C	0.137759	TMSB10	130.051682818922
6	31240721	rs2249742	5.18501e-10	0.0739854	30602	0.0119074	eqtl-a-ENSG00000044574	T	C	0.470933	HSPA5	38.603775569268
9	128118864	rs2416962	1.37057e-56	0.612155	25632	0.0386177	eqtl-a-ENSG00000044574	G	A	0.0239091	HSPA5	251.255805392093
9	127832040	rs11790965	1.036e-10	-0.118817	31562	0.0183885	eqtl-a-ENSG00000044574	C	T	0.118492	HSPA5	41.7481308768531
17	56356502	rs56378716	6.11928e-23	-0.454711	22060	0.0461111	eqtl-a-ENSG00000044574	G	A	0.0168293	HSPA5	97.2345435670349
19	13000550	rs56397034	4.11908e-13	0.0896908	31569	0.0123682	eqtl-a-ENSG00000044574	C	G	0.361095	HSPA5	52.5842013019965
18	29081075	rs1460602	6.71104e-09	-0.0708947	25274	0.0122279	eqtl-a-ENSG00000046604	T	C	0.383165	DSG2	33.6116175363501
2	70128317	rs10187817	1.5332e-27	0.129917	21105	0.0119475	eqtl-a-ENSG00000059728	A	G	0.437544	MXD1	118.232461390711
5	148200011	rs56330463	8.28133e-15	-0.0934825	31355	0.0120416	eqtl-a-ENSG00000059728	C	T	0.582097	MXD1	60.2649139063446
7	50370254	rs149007767	4.04362e-09	0.0980079	29863	0.0166612	eqtl-a-ENSG00000059728	T	C	0.149708	MXD1	34.6003526659715
2	85806068	rs3731827	2.46962e-08	-0.0671897	25361	0.0120513	eqtl-a-ENSG00000062716	C	T	0.418566	VMP1	31.0815993626584
6	144385777	rs149110519	4.71628e-16	-0.21592	19527	0.0265957	eqtl-a-ENSG00000062716	T	C	0.0526158	VMP1	65.9050066928314
7	50370254	rs149007767	5.58264e-09	0.0971203	23869	0.0166616	eqtl-a-ENSG00000062716	T	C	0.149708	VMP1	33.9742776044923
8	61650831	rs7846314	4.18986e-11	0.102413	25361	0.0155238	eqtl-a-ENSG00000062716	T	A	0.178349	VMP1	43.5190942777875
13	40974023	rs77526211	2.54273e-32	-0.344747	23069	0.029127	eqtl-a-ENSG00000062716	A	G	0.0432109	VMP1	140.078610843977
17	57842765	rs2136695	5.73984e-31	-0.190391	25476	0.0164531	eqtl-a-ENSG00000062716	T	C	0.84695	VMP1	133.894660846143
5	173207353	rs360017	4.36014e-12	-0.101735	31529	0.0146907	eqtl-a-ENSG00000065613	G	A	0.793972	SLK	47.9543765282187
7	50370254	rs149007767	5.38394e-15	0.130132	30037	0.0166456	eqtl-a-ENSG00000065613	T	C	0.149708	SLK	61.1139539258123
7	28724374	rs56388170	1.07669e-09	0.0799413	31315	0.0131101	eqtl-a-ENSG00000065613	T	G	0.289189	SLK	37.1794247622874
10	105623955	rs10883931	2.88942e-10	0.0761129	31230	0.0120724	eqtl-a-ENSG00000065613	T	C	0.412655	SLK	39.7467379934988
10	105723183	rs10883952	2.28034e-133	-0.287742	28749	0.0117083	eqtl-a-ENSG00000065613	T	C	0.546871	SLK	603.932801854593
10	105998341	rs590610	2.89935e-22	0.118554	31526	0.012217	eqtl-a-ENSG00000065613	C	T	0.380676	SLK	94.162010568219
6	159506600	rs2451258	7.62255e-09	-0.0739292	31684	0.0127978	eqtl-a-ENSG00000065618	T	C	0.685013	COL17A1	33.3682907163055
8	61650831	rs7846314	4.33581e-08	-0.0850565	31569	0.0155312	eqtl-a-ENSG00000065618	T	A	0.178349	COL17A1	29.9900697897512
9	131466489	rs13289095	7.45418e-17	0.152636	28587	0.0183024	eqtl-a-ENSG00000065618	T	G	0.119513	COL17A1	69.5452515346973
10	105736284	rs10883958	3.95913e-77	-0.280453	31569	0.0150872	eqtl-a-ENSG00000065618	A	G	0.813203	COL17A1	345.521733685906
1	8917212	rs914994	1.72187e-108	-0.284866	14260	0.012874	eqtl-a-ENSG00000074800	T	G	0.291588	ENO1	489.545778713832
1	8987597	rs2765513	1.01601e-11	-0.100865	13925	0.0148243	eqtl-a-ENSG00000074800	T	C	0.201107	ENO1	46.2881916600509
6	12015296	rs6458035	4.87416e-12	-0.0938252	31684	0.0135798	eqtl-a-ENSG00000078401	G	A	0.741986	EDN1	47.7336709589183
6	12252457	rs544134	9.86052e-50	0.175939	31684	0.0118666	eqtl-a-ENSG00000078401	C	T	0.547973	EDN1	219.80836539706
6	12160547	rs3777754	1.95794e-29	0.319736	31562	0.0283834	eqtl-a-ENSG00000078401	C	T	0.0456639	EDN1	126.889801717113
6	122719631	rs516805	5.86273e-11	0.084601	31529	0.0129217	eqtl-a-ENSG00000080824	T	G	0.696187	HSP90AA1	42.8631550721279
14	102542469	rs2403017	3.94457e-139	0.385583	27955	0.0153563	eqtl-a-ENSG00000080824	A	G	0.825894	HSP90AA1	630.422214445132
3	87115233	rs56694856	6.57658e-11	0.287071	16755	0.0439605	eqtl-a-ENSG00000083937	T	C	0.0186216	CHMP2B	42.6384642465168
3	87372756	rs114278123	2.81449e-30	-0.372079	29581	0.0325406	eqtl-a-ENSG00000083937	A	G	0.0343244	CHMP2B	130.734389056219
3	87243683	rs73146571	1e-200	0.480666	31355	0.0125358	eqtl-a-ENSG00000083937	G	C	0.285876	CHMP2B	1470.12747685779
2	26215034	rs11688934	6.09116e-25	-0.196147	11489	0.0190172	eqtl-a-ENSG00000084733	G	A	0.890877	RAB10	106.36398107802
7	50370254	rs149007767	9.94878e-09	-0.0954996	13100	0.0166622	eqtl-a-ENSG00000084733	T	C	0.149708	RAB10	32.8452150222554
4	83547862	rs17005891	1.88751e-09	-0.0894006	31684	0.0148822	eqtl-a-ENSG00000086548	A	G	0.199218	CEACAM6	36.0843742697213
6	31414731	rs2523696	2.6885e-08	-0.0697835	30987	0.0125501	eqtl-a-ENSG00000086548	T	C	0.340035	CEACAM6	30.9159852347662
6	159515077	rs2451279	4.38632e-14	-0.0959282	31683	0.0127072	eqtl-a-ENSG00000086548	G	A	0.677503	CEACAM6	56.9856418483953
7	45009341	rs3735485	3.09393e-10	-0.101331	30971	0.0160994	eqtl-a-ENSG00000086548	G	A	0.837214	CEACAM6	39.612953971454
8	61650831	rs7846314	1.42856e-17	-0.132323	31569	0.0155077	eqtl-a-ENSG00000086548	T	A	0.178349	CEACAM6	72.8028499298694
9	131466489	rs13289095	2.03517e-66	0.312597	28587	0.0181578	eqtl-a-ENSG00000086548	T	G	0.119513	CEACAM6	296.355348736832
10	25218243	rs10828725	4.42069e-10	-0.0784209	31684	0.0125711	eqtl-a-ENSG00000086548	T	G	0.337323	CEACAM6	38.9125477996151
19	42278288	rs6508997	1.33444e-18	0.106286	31563	0.0120741	eqtl-a-ENSG00000086548	T	A	0.408676	CEACAM6	77.4845417638945
22	32265903	rs1012068	6.43132e-14	-0.0996424	31300	0.0132874	eqtl-a-ENSG00000086548	G	T	0.276034	CEACAM6	56.2316192214798
6	135419018	rs9399137	7.54223e-26	0.141328	31569	0.0134432	eqtl-a-ENSG00000087460	C	T	0.264393	GNAS	110.515601465353
17	33884804	rs10512472	2.13452e-45	0.217985	31684	0.0154155	eqtl-a-ENSG00000087460	C	T	0.179037	GNAS	199.945011716464
20	4157072	rs6084653	1.59001e-12	-0.0871342	31569	0.0123311	eqtl-a-ENSG00000087460	G	C	0.36636	GNAS	49.928226768775
20	57478807	rs7121	2.40436e-169	-0.322015	30746	0.011609	eqtl-a-ENSG00000087460	T	C	0.472732	GNAS	769.368375511511
20	57585350	rs8183748	3.52696e-16	-0.145105	31355	0.0177964	eqtl-a-ENSG00000087460	G	A	0.127607	GNAS	66.4772025149229
20	57790618	rs6070744	7.68016e-10	-0.111069	31569	0.0180562	eqtl-a-ENSG00000087460	C	T	0.123651	GNAS	37.836024281581
19	49092551	rs10401347	2.4837e-84	-0.230915	18656	0.0118672	eqtl-a-ENSG00000088002	A	G	0.570977	SULT2B1	378.583085376775
19	49104008	rs1236094	4.90343e-18	0.159561	31035	0.0184346	eqtl-a-ENSG00000088002	G	A	0.882509	SULT2B1	74.9131524972289
12	120921161	rs671566	1.15718e-12	0.0894657	28194	0.0125822	eqtl-a-ENSG00000088986	A	G	0.335556	DYNLL1	50.5555863187866
2	173583334	rs12613850	9.96323e-13	0.2204	17079	0.0309069	eqtl-a-ENSG00000091409	G	A	0.0384269	ITGA6	50.8465424415138
6	159206926	rs6904701	1.54597e-72	0.212048	25983	0.0117721	eqtl-a-ENSG00000092820	T	A	0.488578	EZR	324.434511355238
6	159407446	rs34582178	6.0381e-60	0.323719	25812	0.0198235	eqtl-a-ENSG00000092820	T	C	0.0980934	EZR	266.650288634399
12	111973358	rs597808	8.47227e-21	0.111125	22601	0.0118802	eqtl-a-ENSG00000092820	G	A	0.52377	EZR	87.485808748062
6	7331682	rs2714313	1e-200	-0.534288	30977	0.0125267	eqtl-a-ENSG00000096696	C	G	0.276328	DSP	1819.07014489738
6	7192634	rs4960291	1.33906e-31	-0.16017	31515	0.0136947	eqtl-a-ENSG00000096696	T	C	0.249131	DSP	136.782249980154
6	7483632	rs34153226	1e-200	-0.540598	21268	0.0165483	eqtl-a-ENSG00000096696	C	G	0.139808	DSP	1067.09050650325
6	7673539	rs6910546	1.45999e-08	-0.0673701	31644	0.0118902	eqtl-a-ENSG00000096696	T	G	0.49673	DSP	32.1017430939187
5	131652529	rs11950562	1.18768e-20	-0.111769	31569	0.0119955	eqtl-a-ENSG00000099194	C	A	0.427021	SCD	86.8117489100792
6	31240721	rs2249742	1.31795e-12	0.0844183	30602	0.0119025	eqtl-a-ENSG00000099194	T	C	0.470933	SCD	50.3000526574244
9	131466489	rs13289095	1.2659e-08	0.10429	28587	0.0183264	eqtl-a-ENSG00000099194	T	G	0.119513	SCD	32.3817732182708
10	102107251	rs1054411	3.84946e-51	0.182178	31560	0.0121106	eqtl-a-ENSG00000099194	G	C	0.389145	SCD	226.273146994852
10	102363330	rs144373386	4.46375e-11	-0.291358	28836	0.0442283	eqtl-a-ENSG00000099194	A	C	0.0183915	SCD	43.3933598979241
11	61569306	rs174545	1.35238e-25	0.131944	31684	0.0126168	eqtl-a-ENSG00000099194	G	C	0.329174	SCD	109.358725324571
4	38372055	rs1386622	1.43248e-10	0.080834	31569	0.0126061	eqtl-a-ENSG00000099204	G	T	0.666547	ABLIM1	41.1148896843687
4	103511114	rs3774959	1.04737e-13	0.0924352	31569	0.0124324	eqtl-a-ENSG00000099204	A	G	0.352643	ABLIM1	55.2760888535786
6	32412435	rs3177928	7.25605e-10	0.101173	29827	0.0164228	eqtl-a-ENSG00000099204	A	G	0.155018	ABLIM1	37.9494709718607
10	116304958	rs10885579	2.1096e-64	0.19968	31684	0.0117843	eqtl-a-ENSG00000099204	T	C	0.49891	ABLIM1	287.100626949637
10	116274214	rs752042	1.2347e-10	0.0778765	31231	0.012102	eqtl-a-ENSG00000099204	C	A	0.405968	ABLIM1	41.406711438442
12	111973358	rs597808	3.31749e-08	-0.0657547	28089	0.0119041	eqtl-a-ENSG00000100342	G	A	0.52377	APOL1	30.5091104050106
22	36661149	rs136169	8.46253e-60	0.241194	26494	0.0147887	eqtl-a-ENSG00000100342	G	A	0.80171	APOL1	265.974631768075
1	248039451	rs3811444	5.25533e-41	-0.167713	31684	0.0125063	eqtl-a-ENSG00000100558	T	C	0.337611	PLEK2	179.82429052604
1	23847464	rs2075995	1.37784e-11	-0.080363	31300	0.0118877	eqtl-a-ENSG00000100558	A	C	0.511954	PLEK2	45.697122843972
2	8762414	rs3896594	3.47696e-36	-0.153392	31569	0.0122123	eqtl-a-ENSG00000100558	G	T	0.377086	PLEK2	157.754943143462
2	61680993	rs812925	4.29833e-12	0.0857468	31569	0.0123786	eqtl-a-ENSG00000100558	G	C	0.359977	PLEK2	47.9805552250484
5	173287851	rs875741	3.08035e-27	0.130993	31684	0.0121176	eqtl-a-ENSG00000100558	A	G	0.396388	PLEK2	116.851835089474
6	139840693	rs592423	2.05589e-110	0.261725	31569	0.0117228	eqtl-a-ENSG00000100558	C	A	0.532047	PLEK2	498.425428374492
8	128928246	rs12548864	9.33448e-09	-0.0715476	31684	0.0124597	eqtl-a-ENSG00000100558	T	C	0.350483	PLEK2	32.9721718206301
8	26266834	rs3808576	1.0067e-08	-0.0750621	31684	0.0131005	eqtl-a-ENSG00000100558	A	G	0.709948	PLEK2	32.8275342372985
14	67871473	rs72719133	3.93459e-13	0.281097	29776	0.0387303	eqtl-a-ENSG00000100558	A	G	0.0241083	PLEK2	52.6722084042469
14	67878765	rs115017102	9.03858e-27	-0.355539	26984	0.0331941	eqtl-a-ENSG00000100558	A	G	0.0329773	PLEK2	114.715078567982
14	23494277	rs8013143	1.3251e-08	0.0748425	31346	0.01317	eqtl-a-ENSG00000100558	G	A	0.284972	PLEK2	32.2921760505235
19	11297258	rs12974711	2.1189e-08	0.137082	31569	0.0244702	eqtl-a-ENSG00000100558	C	T	0.0629954	PLEK2	31.3803881683013
20	55990405	rs737092	1.0162e-08	-0.0681277	30403	0.011894	eqtl-a-ENSG00000100558	C	T	0.486515	PLEK2	32.8067354284249
14	32414386	rs1278927	1.38676e-128	0.289317	29896	0.0119927	eqtl-a-ENSG00000100852	A	C	0.616009	ARHGAP5	581.94898081701
14	32617020	rs17478241	1.73021e-20	0.138939	30971	0.0149755	eqtl-a-ENSG00000100852	T	C	0.195034	ARHGAP5	86.0711545195261
7	28724374	rs56388170	4.38006e-08	-0.0717933	31141	0.0131134	eqtl-a-ENSG00000101558	T	G	0.289189	VAPA	29.9715581850423
18	9848613	rs688248	1e-200	-0.479447	31348	0.012056	eqtl-a-ENSG00000101558	T	C	0.675614	VAPA	1581.41925931882
18	9901117	rs29196	3.18713e-33	0.186618	31470	0.01554	eqtl-a-ENSG00000101558	A	G	0.823725	VAPA	144.204041150276
18	9918025	rs494015	1e-200	-0.405908	31350	0.0118074	eqtl-a-ENSG00000101558	G	C	0.375326	VAPA	1181.73190896133
1	248039451	rs3811444	4.48508e-08	-0.0687776	31684	0.0125724	eqtl-a-ENSG00000101782	T	C	0.337611	RIOK3	29.9247298967524
2	8762414	rs3896594	1.09451e-08	-0.0701035	31569	0.0122662	eqtl-a-ENSG00000101782	G	T	0.377086	RIOK3	32.6611749805215
6	139835780	rs668887	3.16957e-14	0.242647	31240	0.0319646	eqtl-a-ENSG00000101782	A	G	0.964189	RIOK3	57.6213593569481
7	50427982	rs6592965	8.75588e-11	-0.0774977	31684	0.0119468	eqtl-a-ENSG00000101782	A	G	0.449532	RIOK3	42.0772187323899
12	54698408	rs79755767	1.98879e-10	-0.127331	30744	0.0200137	eqtl-a-ENSG00000101782	A	G	0.0977363	RIOK3	40.4748525581742
15	66070693	rs2572207	4.86284e-09	0.0801285	31683	0.0136925	eqtl-a-ENSG00000101782	T	C	0.251973	RIOK3	34.2437336686205
17	33946107	rs225245	2.54097e-11	0.0798551	31355	0.0119703	eqtl-a-ENSG00000101782	G	A	0.440335	RIOK3	44.5007718165992
18	20910031	rs28455497	3.99945e-27	-0.146557	31563	0.0135876	eqtl-a-ENSG00000101782	G	A	0.255663	RIOK3	116.332244160791
1	8504421	rs159963	9.59533e-10	-0.0733204	31569	0.0119881	eqtl-a-ENSG00000102471	A	C	0.564555	NDFIP2	37.4042905901489
10	94436851	rs7911264	2.04315e-36	-0.149248	31684	0.0118426	eqtl-a-ENSG00000102471	C	T	0.515223	NDFIP2	158.81645724292
13	74295362	rs9573281	8.78416e-78	-0.255984	30818	0.0137113	eqtl-a-ENSG00000102554	C	T	0.757134	KLF5	348.530019289317
13	73631873	rs3812852	1.25026e-15	-0.181362	30935	0.0226722	eqtl-a-ENSG00000102554	G	A	0.0740915	KLF5	63.984854399868
13	73824519	rs1041362	7.16143e-23	-0.117676	30815	0.0119522	eqtl-a-ENSG00000102554	A	G	0.438975	KLF5	96.9285918786179
13	99194125	rs4772094	3.32506e-85	-0.229843	31300	0.01175	eqtl-a-ENSG00000102572	T	C	0.514032	STK24	382.612433285129
13	99300793	rs11069319	5.48327e-09	0.0710777	31568	0.0121877	eqtl-a-ENSG00000102572	A	G	0.390009	STK24	34.0091443361208
2	242634122	rs34426467	2.96879e-10	-0.0767562	26872	0.0121826	eqtl-a-ENSG00000102804	A	T	0.609506	TSC22D1	39.6930651807606
3	56849749	rs1354034	3.82296e-64	-0.205083	30895	0.0121281	eqtl-a-ENSG00000102804	C	T	0.618137	TSC22D1	285.920747136966
5	133863352	rs329121	2.55447e-11	0.0805246	30695	0.0120725	eqtl-a-ENSG00000102804	C	G	0.587824	TSC22D1	44.4871337770715
6	135411228	rs9376090	9.85145e-11	0.087341	30511	0.0135006	eqtl-a-ENSG00000102804	C	T	0.262879	TSC22D1	41.8506021414298
8	106581528	rs6993770	1.78752e-08	0.075073	30780	0.0133307	eqtl-a-ENSG00000102804	T	A	0.273922	TSC22D1	31.7127140855014
9	99192919	rs10820606	6.66193e-39	-0.181528	25372	0.0139142	eqtl-a-ENSG00000102804	C	A	0.236914	TSC22D1	170.190975288678
10	65101207	rs10740118	9.72076e-25	-0.123311	30780	0.0120081	eqtl-a-ENSG00000102804	C	G	0.421529	TSC22D1	105.445203034028
12	111887659	rs739496	9.55939e-10	0.087241	30511	0.0142625	eqtl-a-ENSG00000102804	G	A	0.223737	TSC22D1	37.4129097426693
13	44811292	rs1330098	3.5156e-12	0.0828169	30895	0.011907	eqtl-a-ENSG00000102804	C	T	0.531643	TSC22D1	48.3732333729818
13	44980150	rs9533843	1.49221e-09	-0.0721394	30778	0.0119335	eqtl-a-ENSG00000102804	A	G	0.456421	TSC22D1	36.5410611287862
17	33875262	rs8073060	8.8247e-27	-0.137837	30396	0.0128664	eqtl-a-ENSG00000102804	A	T	0.305723	TSC22D1	114.759579913618
20	1819280	rs156356	1.11584e-13	0.0882596	29626	0.0118844	eqtl-a-ENSG00000102804	C	T	0.48686	TSC22D1	55.1493081925972
20	1923734	rs6136489	3.00262e-15	-0.0986197	30511	0.0124982	eqtl-a-ENSG00000102804	G	T	0.344366	TSC22D1	62.259258640608
16	764826	rs62032512	1.63151e-09	0.086486	23124	0.0143405	eqtl-a-ENSG00000102854	T	C	0.220372	MSLN	36.3685068659502
16	849457	rs73493221	1.95434e-102	0.927608	14856	0.0431658	eqtl-a-ENSG00000102854	A	C	0.0187609	MSLN	461.732996609505
16	821589	rs4984924	2.99364e-27	0.148624	20387	0.0137451	eqtl-a-ENSG00000102854	A	G	0.246931	MSLN	116.906720112648
3	56849749	rs1354034	2.7052e-15	0.0966107	31684	0.0122233	eqtl-a-ENSG00000103769	C	T	0.618137	RAB11A	62.4663457771651
15	66179587	rs11634240	1.99205e-22	0.197383	31568	0.0202604	eqtl-a-ENSG00000103769	T	C	0.0946854	RAB11A	94.906497136127
17	27714587	rs8076739	1.51729e-08	-0.0675277	31684	0.0119311	eqtl-a-ENSG00000103769	T	C	0.541463	RAB11A	32.0313711187282
17	33875262	rs8073060	2.55094e-11	-0.0860352	31185	0.0128983	eqtl-a-ENSG00000103769	A	T	0.305723	RAB11A	44.4897068086594
8	91980539	rs80330742	4.71335e-08	0.168535	14575	0.0308558	eqtl-a-ENSG00000104327	G	C	0.0386191	CALB1	29.8295698298588
8	91108548	rs10095826	4.32912e-61	-0.204428	31059	0.012397	eqtl-a-ENSG00000104327	T	G	0.654481	CALB1	271.906500527223
8	91469564	rs118177102	1.25487e-12	-0.311386	20319	0.0438627	eqtl-a-ENSG00000104327	T	C	0.0186959	CALB1	50.3923593900838
19	34808415	rs75998242	4.49676e-43	0.554536	28812	0.0403032	eqtl-a-ENSG00000105220	T	C	0.0220033	GPI	189.299856017572
19	34893009	rs117782236	4.40494e-08	0.161762	24371	0.0295521	eqtl-a-ENSG00000105220	T	C	0.0422615	GPI	29.9599220137471
7	94786567	rs79856499	2.14388e-30	-0.399763	23275	0.0348897	eqtl-a-ENSG00000105854	A	C	0.0297149	PON2	131.272392547011
7	95240854	rs62467707	1.84158e-10	-0.207783	30891	0.0325996	eqtl-a-ENSG00000105854	G	T	0.0344214	PON2	40.6225669820111
7	95061328	rs10261470	1e-200	0.916483	31644	0.0172932	eqtl-a-ENSG00000105854	A	G	0.111147	PON2	2808.47556097806
7	94955528	rs757158	7.06155e-48	-0.172447	31644	0.0118628	eqtl-a-ENSG00000105854	T	C	0.455353	PON2	211.304828096461
6	139857341	rs35304300	4.49987e-11	0.094969	31569	0.0144183	eqtl-a-ENSG00000105971	G	A	0.216936	CAV2	43.3818531568989
7	115489592	rs7786587	5.66109e-13	0.189104	29834	0.0262338	eqtl-a-ENSG00000105971	A	T	0.0542227	CAV2	51.9576989266608
7	115992733	rs17138624	3.39078e-74	-0.381919	31569	0.0209582	eqtl-a-ENSG00000105971	A	G	0.0862271	CAV2	332.052728594594
7	115555681	rs138564750	8.43063e-10	0.299006	15433	0.0487251	eqtl-a-ENSG00000105971	G	A	0.0151091	CAV2	37.6528663896893
7	115978051	rs80184205	1e-200	0.67679	31565	0.0200001	eqtl-a-ENSG00000105971	T	G	0.0900151	CAV2	1145.02775415354
7	116225257	rs146257217	9.31537e-17	0.357526	21076	0.043007	eqtl-a-ENSG00000105971	T	C	0.0194363	CAV2	69.1028163865967
10	65104500	rs7896518	6.09397e-17	0.100514	31569	0.012018	eqtl-a-ENSG00000105971	G	A	0.422848	CAV2	69.9457285866836
16	68591230	rs1728785	1.24968e-13	-0.106342	31185	0.0143485	eqtl-a-ENSG00000105971	C	A	0.780371	CAV2	54.9248386866005
19	19473445	rs2905424	6.59204e-09	-0.0743547	31683	0.0128176	eqtl-a-ENSG00000105971	C	T	0.686812	CAV2	33.6492978829874
6	144385777	rs149110519	1.56495e-12	-0.1881	25735	0.0266107	eqtl-a-ENSG00000105993	T	C	0.0526158	DNAJB6	49.961013602531
7	156948124	rs188093969	1.06488e-13	-0.300943	23592	0.0404902	eqtl-a-ENSG00000105993	T	G	0.0220068	DNAJB6	55.2372220729257
7	157102116	rs59370486	1e-200	-0.445124	30706	0.0114729	eqtl-a-ENSG00000105993	G	A	0.582556	DNAJB6	1505.17611274748
7	157121927	rs1882485	3.90841e-78	-0.333847	31684	0.0178409	eqtl-a-ENSG00000105993	C	T	0.123962	DNAJB6	350.133788544855
7	157201284	rs112947976	1.23509e-17	0.291893	28306	0.0341407	eqtl-a-ENSG00000105993	A	G	0.0312083	DNAJB6	73.0923341079429
7	157307361	rs73744957	8.98049e-11	0.123957	31355	0.0191198	eqtl-a-ENSG00000105993	T	C	0.108352	DNAJB6	42.0288707185109
7	50370254	rs149007767	1.27292e-22	-0.16272	30077	0.0166253	eqtl-a-ENSG00000105993	T	C	0.149708	DNAJB6	95.7886405596284
12	54685880	rs35979828	3.80172e-09	-0.150952	29836	0.0256176	eqtl-a-ENSG00000105993	T	C	0.0571059	DNAJB6	34.7193630773787
7	27755383	rs4722732	5.68722e-27	-0.127494	31569	0.0118558	eqtl-a-ENSG00000106052	A	C	0.494206	TAX1BP1	115.635251717801
7	28277107	rs2158799	3.62911e-10	0.0769981	31560	0.0122824	eqtl-a-ENSG00000106052	G	C	0.625845	TAX1BP1	39.2975993732692
7	73147068	rs12536654	1e-200	-0.573471	30971	0.0130142	eqtl-a-ENSG00000106077	A	G	0.242817	ABHD11	1941.60071084648
7	73173416	rs112592419	1.9467e-89	-0.481236	31289	0.0239998	eqtl-a-ENSG00000106077	A	G	0.063877	ABHD11	402.043653013407
7	75930759	rs2868371	8.99912e-20	-0.12493	14258	0.0137282	eqtl-a-ENSG00000106211	G	C	0.248726	HSPB1	82.8028644924612
7	7177718	rs1560577	2.67609e-75	0.218884	30727	0.0119208	eqtl-a-ENSG00000106392	C	G	0.419129	C1GALT1	337.123448679181
7	7176307	rs13438509	1e-200	-0.694611	31556	0.0140612	eqtl-a-ENSG00000106392	A	C	0.188154	C1GALT1	2440.11905317788
7	7041258	rs6463628	1.02282e-12	-0.0899789	30730	0.0126245	eqtl-a-ENSG00000106392	A	G	0.331066	C1GALT1	50.7954391918762
7	7627975	rs17523883	1.69083e-13	0.124057	30157	0.0168297	eqtl-a-ENSG00000106392	G	C	0.145862	C1GALT1	54.3326637016406
7	7151660	rs10262534	3.3752e-21	-0.320516	30518	0.0339159	eqtl-a-ENSG00000106392	A	G	0.0316	C1GALT1	89.302635027019
7	150951016	rs4472433	4.19179e-17	-0.100884	8850	0.0119992	eqtl-a-ENSG00000106565	G	A	0.572087	TMEM176B	70.6710991490696
7	150866134	rs73169624	6.37236e-14	0.249226	8659	0.0332288	eqtl-a-ENSG00000106565	A	C	0.0330465	TMEM176B	56.241520941904
7	150435443	rs9657890	1e-200	0.480377	9188	0.0120255	eqtl-a-ENSG00000106565	T	C	0.327004	TMEM176B	1595.37793232846
7	150497147	rs11769511	3.01995e-191	-0.433937	8765	0.0147105	eqtl-a-ENSG00000106565	G	A	0.809533	TMEM176B	869.960204988686
17	76170735	rs1065769	1.1984e-36	-0.16054	23898	0.0126965	eqtl-a-ENSG00000108639	T	C	0.319131	SYNGR2	159.868218746966
17	76121031	rs34712518	6.75461e-11	-0.160237	19135	0.024554	eqtl-a-ENSG00000108639	T	C	0.0624822	SYNGR2	42.5829468752644
3	56849749	rs1354034	2.84119e-38	0.15753	31684	0.0121784	eqtl-a-ENSG00000109572	C	T	0.618137	CLCN3	167.30875299386
4	170635636	rs13115372	4.08507e-20	-0.122469	31568	0.0133324	eqtl-a-ENSG00000109572	G	A	0.272185	CLCN3	84.373906589953
11	243268	rs505404	1.04911e-08	0.0818567	31569	0.0143039	eqtl-a-ENSG00000109572	G	T	0.222031	CLCN3	32.7470376658237
12	54712308	rs10876550	9.61944e-10	-0.0739097	31684	0.0120854	eqtl-a-ENSG00000109572	A	G	0.590064	CLCN3	37.3984330049442
7	28174986	rs67250450	3.02065e-22	0.134576	31569	0.013874	eqtl-a-ENSG00000110092	C	T	0.24079	CCND1	94.0815223271095
11	69383728	rs1960217	1.80219e-91	0.248607	25974	0.0122568	eqtl-a-ENSG00000110092	T	C	0.64451	CCND1	411.376107580324
11	10826341	rs2242360	1.64248e-36	-0.151924	31350	0.0120386	eqtl-a-ENSG00000110321	G	A	0.591132	EIF4G2	159.247673560602
12	53273745	rs902771	5.03617e-26	-0.140574	23841	0.0133234	eqtl-a-ENSG00000111057	A	C	0.728052	KRT18	111.312372187376
12	6648198	rs9634157	1e-200	-0.48257	21648	0.0137893	eqtl-a-ENSG00000111640	G	A	0.219682	GAPDH	1224.60512761016
6	126036094	rs150045437	2.32916e-16	-0.311579	22886	0.0379803	eqtl-a-ENSG00000111912	A	C	0.0250688	NCOA7	67.2948178725143
6	126148074	rs639268	3.60579e-197	0.371525	31564	0.012402	eqtl-a-ENSG00000111912	G	T	0.317075	NCOA7	897.35670558578
6	138426997	rs75604586	4.50194e-28	-0.226357	30857	0.0206058	eqtl-a-ENSG00000112378	C	G	0.0910017	PERP	120.664842009834
6	43396325	rs1214752	4.86743e-12	0.082111	31086	0.0118838	eqtl-a-ENSG00000112715	T	C	0.503908	VEGFA	47.7379836969467
6	43693094	rs11965885	8.93305e-192	-0.345394	31141	0.0116925	eqtl-a-ENSG00000112715	T	G	0.57734	VEGFA	872.543178831405
6	43761091	rs78807370	5.18884e-09	0.0973923	26518	0.0166736	eqtl-a-ENSG00000112715	A	G	0.149444	VEGFA	34.1159705879825
2	54734249	rs4671944	2.19584e-38	-0.157669	31566	0.0121705	eqtl-a-ENSG00000115306	A	G	0.38313	SPTBN1	167.821758493928
2	54743460	rs72804694	1e-200	0.802816	31355	0.0212811	eqtl-a-ENSG00000115306	A	G	0.0769787	SPTBN1	1423.03699620056
2	54838507	rs56320904	1.43054e-49	-0.315959	31240	0.0213464	eqtl-a-ENSG00000115306	G	A	0.0835276	SPTBN1	219.070737457433
2	55182618	rs116420012	4.96478e-11	-0.301103	27568	0.0458167	eqtl-a-ENSG00000115306	T	C	0.0171164	SPTBN1	43.1868020442093
2	55291098	rs146458937	4.94163e-08	0.247487	26484	0.0453813	eqtl-a-ENSG00000115306	C	T	0.0174693	SPTBN1	29.7384356496806
2	166653769	rs12618003	4.0346e-13	0.130741	14263	0.018022	eqtl-a-ENSG00000115339	G	A	0.124047	GALNT3	52.6207134174965
7	50370254	rs149007767	1.01578e-22	0.1631	13100	0.016625	eqtl-a-ENSG00000115339	T	C	0.149708	GALNT3	96.2317324818676
1	248039451	rs3811444	1.83582e-08	-0.070737	31684	0.0125717	eqtl-a-ENSG00000115641	T	C	0.337611	FHL2	31.6575893767905
2	105988277	rs76121528	1e-200	0.92357	31355	0.0236265	eqtl-a-ENSG00000115641	A	G	0.0609779	FHL2	1527.96410223386
2	106049826	rs7568940	1.45412e-11	0.0954024	26701	0.0141285	eqtl-a-ENSG00000115641	A	G	0.229608	FHL2	45.5925577733663
3	56849749	rs1354034	1.2331e-38	-0.158304	31684	0.0121777	eqtl-a-ENSG00000115641	C	T	0.618137	FHL2	168.976309422229
7	50427982	rs6592965	1.7445e-08	0.0673532	31684	0.0119512	eqtl-a-ENSG00000115641	A	G	0.449532	FHL2	31.7589419088578
17	33875262	rs8073060	9.44539e-09	-0.07407	31185	0.0129035	eqtl-a-ENSG00000115641	A	T	0.305723	FHL2	32.9489654802688
1	8056453	rs7532413	4.65843e-10	-0.0752261	31561	0.012074	eqtl-a-ENSG00000116285	G	A	0.587631	ERRFI1	38.8156827017937
1	68240280	rs59711991	2.834e-15	-0.177508	31046	0.0224753	eqtl-a-ENSG00000116717	T	C	0.0755203	GADD45A	62.3730366589031
12	54712308	rs10876550	2.46678e-08	-0.067401	31470	0.0120881	eqtl-a-ENSG00000116717	A	G	0.590064	GADD45A	31.0877285020911
17	33884804	rs10512472	1.01251e-25	-0.162139	31470	0.0154642	eqtl-a-ENSG00000116717	C	T	0.179037	GADD45A	109.923984760722
1	89455980	rs72726528	1e-200	-0.962051	27315	0.0102544	eqtl-a-ENSG00000117226	A	C	0.293817	GBP3	8801.24036910301
1	89696277	rs150495315	1.56603e-14	-0.405026	2956	0.052724	eqtl-a-ENSG00000117226	T	G	0.0128552	GBP3	58.9732638713056
1	88648488	rs140425197	1.61399e-13	0.242565	29140	0.0328791	eqtl-a-ENSG00000117226	T	G	0.0337835	GBP3	54.4235192595218
1	88713850	rs566366	2.83988e-14	0.127893	31559	0.0168159	eqtl-a-ENSG00000117226	G	A	0.146107	GBP3	57.8396683253483
1	89770856	rs116476174	5.76368e-16	0.306607	28440	0.0378799	eqtl-a-ENSG00000117226	C	T	0.0252086	GBP3	65.5112583905482
1	89477830	rs6659829	1.23367e-43	-0.209683	29100	0.0151373	eqtl-a-ENSG00000117226	C	T	0.187784	GBP3	191.866766914614
1	43436051	rs841572	1.26183e-24	-0.123101	31469	0.0120172	eqtl-a-ENSG00000117394	A	G	0.419254	SLC2A1	104.927416834677
3	56849749	rs1354034	8.29278e-12	-0.0835734	31470	0.0122301	eqtl-a-ENSG00000117394	C	T	0.618137	SLC2A1	46.6926501590157
5	173279842	rs359457	3.01093e-08	0.0664835	31086	0.0119989	eqtl-a-ENSG00000117394	T	C	0.567035	SLC2A1	30.6984847161583
6	135427817	rs9402686	6.13197e-10	-0.082596	30971	0.0133499	eqtl-a-ENSG00000117394	A	G	0.272456	SLC2A1	38.2766534344624
7	158450965	rs12533939	1e-200	-0.449966	31346	0.0115016	eqtl-a-ENSG00000117868	T	A	0.59175	ESYT2	1530.43598364766
7	158763428	rs2657388	1.01859e-31	-0.140218	31017	0.011965	eqtl-a-ENSG00000117868	A	G	0.570347	ESYT2	137.326428730718
7	158371455	rs10266808	1.21955e-20	0.137501	31344	0.0147613	eqtl-a-ENSG00000117868	G	T	0.202639	ESYT2	86.7630454340646
18	3258742	rs11081026	1.89322e-36	0.162994	28478	0.0129273	eqtl-a-ENSG00000118680	C	A	0.700978	MYL12B	158.963376619597
9	114980967	rs6575	2.85759e-120	-0.272733	25565	0.0116958	eqtl-a-ENSG00000119314	C	T	0.474514	PTBP3	543.727796881978
5	139691554	rs17602173	2.02279e-10	0.204306	24485	0.0321246	eqtl-a-ENSG00000120306	C	A	0.0354865	CYSTM1	40.4437399117691
5	139558412	rs56997077	1.93241e-56	-0.223293	25574	0.0141058	eqtl-a-ENSG00000120306	T	C	0.226003	CYSTM1	250.565231710961
7	50428445	rs12718598	1.19619e-13	-0.0881812	25306	0.0118889	eqtl-a-ENSG00000120306	C	T	0.481049	CYSTM1	55.0090742263438
17	38166879	rs8078723	8.53297e-17	0.10182	25690	0.0122323	eqtl-a-ENSG00000120306	C	T	0.379928	CYSTM1	69.2813156424527
13	43531588	rs1540951	1e-200	-0.48698	14263	0.0118213	eqtl-a-ENSG00000120675	A	G	0.345992	DNAJC15	1696.80083974358
13	43640373	rs12429501	1.64778e-80	0.386916	14263	0.020362	eqtl-a-ENSG00000120675	A	G	0.0917189	DNAJC15	361.020289464537
6	122719631	rs516805	3.24713e-36	0.161717	31569	0.0128695	eqtl-a-ENSG00000120694	T	G	0.696187	HSPH1	157.892132015566
13	31744734	rs2007622	1.40605e-122	0.320591	31683	0.0136159	eqtl-a-ENSG00000120694	A	G	0.242803	HSPH1	554.348057717077
3	142282975	rs187588829	1.56747e-67	0.790194	26911	0.0455095	eqtl-a-ENSG00000120756	A	G	0.0170361	PLS1	301.460940535117
1	92753336	rs141094656	3.24489e-11	0.285053	16340	0.0429613	eqtl-a-ENSG00000121316	C	T	0.0195137	PLBD1	44.0193111923986
2	182328214	rs2124440	1.8281e-12	0.0841638	26395	0.0119436	eqtl-a-ENSG00000121316	A	G	0.550445	PLBD1	49.6532022660309
2	43721508	rs12478601	4.30923e-36	-0.15017	26011	0.0119717	eqtl-a-ENSG00000121316	T	C	0.574604	PLBD1	157.333540785487
3	128323424	rs6782228	9.18121e-09	-0.0766001	26280	0.0133331	eqtl-a-ENSG00000121316	C	G	0.273721	PLBD1	33.0037544918526
7	50370254	rs149007767	6.40472e-39	-0.216382	24788	0.0165819	eqtl-a-ENSG00000121316	T	C	0.149708	PLBD1	170.270195888958
7	137881690	rs7785014	1.10869e-08	0.0721384	25951	0.0126268	eqtl-a-ENSG00000121316	C	T	0.668332	PLBD1	32.6372032754948
9	113915905	rs10980800	3.1369e-13	0.103997	26395	0.0142686	eqtl-a-ENSG00000121316	C	T	0.22312	PLBD1	53.1185226292109
12	14584612	rs111493191	1.79308e-18	0.107328	17083	0.0122384	eqtl-a-ENSG00000121316	A	G	0.378447	PLBD1	76.8999288221591
12	15123326	rs139884832	3.06761e-13	0.295289	22057	0.0404978	eqtl-a-ENSG00000121316	G	A	0.0220017	PLBD1	53.1608962950854
12	14715793	rs12425606	4.27563e-139	-0.322349	26280	0.0128396	eqtl-a-ENSG00000121316	T	C	0.2895	PLBD1	630.255455685353
12	54685880	rs35979828	1.02424e-14	-0.198005	24547	0.0255949	eqtl-a-ENSG00000121316	T	C	0.0571059	PLBD1	59.8425448510711
20	42839620	rs4142441	6.57961e-14	0.12269	26310	0.0163672	eqtl-a-ENSG00000121316	G	A	0.156066	PLBD1	56.1870899137851
13	20669285	rs259776	1.07895e-14	-0.12943	30807	0.0167449	eqtl-a-ENSG00000121741	C	G	0.147583	ZMYM2	59.7415643189621
13	20694968	rs11620451	2.48028e-12	0.0875491	31011	0.0124992	eqtl-a-ENSG00000121741	A	G	0.344934	ZMYM2	49.0581229513998
7	33063492	rs6955792	1.60177e-45	-0.183989	9103	0.0129927	eqtl-a-ENSG00000122643	G	A	0.707604	NT5C3A	200.488500691464
17	33976619	rs9915021	1.01779e-09	-0.153855	9188	0.0251953	eqtl-a-ENSG00000122643	T	C	0.0591544	NT5C3A	37.2811770876888
4	75196513	rs58813617	4.08696e-75	-0.243983	30434	0.0133045	eqtl-a-ENSG00000124882	C	G	0.26647	EREG	336.274145192544
5	59369794	rs1588265	1.17861e-08	0.0729216	30551	0.0127868	eqtl-a-ENSG00000124882	G	A	0.316034	EREG	32.5207237106273
2	182323766	rs1375493	1.62293e-15	0.0954344	30971	0.0119787	eqtl-a-ENSG00000124942	A	G	0.565077	AHNAK	63.4691192811748
9	127009395	rs55793580	2.3459e-10	-0.100298	30971	0.0158281	eqtl-a-ENSG00000124942	T	C	0.169838	AHNAK	40.1512369329634
11	62193981	rs2513059	4.24033e-63	-0.220894	31086	0.0131741	eqtl-a-ENSG00000124942	T	C	0.723345	AHNAK	281.124039988068
11	62365665	rs2849031	4.61211e-39	-0.164683	31086	0.0125959	eqtl-a-ENSG00000124942	A	G	0.671465	AHNAK	170.927204245373
12	111884608	rs3184504	1.75348e-12	0.0841047	28204	0.0119248	eqtl-a-ENSG00000124942	C	T	0.542056	AHNAK	49.7401999267232
13	107160908	rs8002701	3.66657e-10	0.075228	31684	0.0120029	eqtl-a-ENSG00000125266	C	T	0.569319	EFNB2	39.2788931374858
20	362945	rs11696299	2.65155e-23	0.205023	22964	0.0206155	eqtl-a-ENSG00000125826	A	C	0.0910615	RBCK1	98.8961984138655
20	385864	rs6037557	1e-200	-0.622016	31684	0.0163316	eqtl-a-ENSG00000125826	T	C	0.859953	RBCK1	1450.50165377528
20	517857	rs2734228	2.83629e-09	0.0811179	31355	0.0136542	eqtl-a-ENSG00000125826	G	A	0.254091	RBCK1	35.2917484949671
5	179126090	rs1134924	1.2735e-110	-0.261763	9096	0.0117132	eqtl-a-ENSG00000127022	T	C	0.525141	CANX	499.309580626493
5	179187920	rs12055013	4.63981e-09	-0.264678	10605	0.0451708	eqtl-a-ENSG00000127022	A	G	0.0176296	CANX	34.3271867491108
17	56356502	rs56378716	7.82438e-09	-0.266759	7618	0.0462152	eqtl-a-ENSG00000127022	G	A	0.0168293	CANX	33.3084524117815
7	92142717	rs78318725	1.97242e-114	0.707354	19993	0.0311114	eqtl-a-ENSG00000127980	T	A	0.0366476	PEX1	516.881598878664
3	128316435	rs4328821	5.72005e-13	-0.132367	30971	0.018367	eqtl-a-ENSG00000131016	G	A	0.118714	AKAP12	51.9343803074617
6	151610726	rs72994089	2.86484e-32	0.335081	29497	0.0283342	eqtl-a-ENSG00000131016	A	G	0.0457867	AKAP12	139.845420079047
19	33754548	rs78744187	6.43132e-26	-0.229238	23446	0.0217748	eqtl-a-ENSG00000131016	T	C	0.0806295	AKAP12	110.822469668036
6	139839423	rs643381	1.36631e-10	0.0763046	30757	0.0118862	eqtl-a-ENSG00000131981	A	C	0.501255	LGALS3	41.2085308757401
7	50427982	rs6592965	5.57828e-16	0.0966698	31470	0.0119369	eqtl-a-ENSG00000131981	A	G	0.449532	LGALS3	65.5799267870153
14	55686601	rs7141706	1.11429e-13	-0.151577	30633	0.02041	eqtl-a-ENSG00000131981	G	C	0.0934347	LGALS3	55.1508549847136
19	14622298	rs6511936	2.05921e-70	0.298568	9188	0.0168301	eqtl-a-ENSG00000132002	A	C	0.142693	DNAJB1	314.643366102743
19	14586015	rs2241360	1.06439e-15	0.123587	14256	0.0154114	eqtl-a-ENSG00000132002	T	C	0.181358	DNAJB1	64.2984439266214
6	144385777	rs149110519	1.90959e-08	-0.149647	25521	0.026628	eqtl-a-ENSG00000132470	T	C	0.0526158	ITGB4	31.5809287319865
2	163110536	rs2111485	1.54401e-08	0.0686468	28917	0.0121359	eqtl-a-ENSG00000132530	G	A	0.600138	XAF1	31.993855404551
7	50305863	rs4917014	2.60856e-13	-0.0934071	31300	0.0127727	eqtl-a-ENSG00000132530	G	T	0.316454	XAF1	53.4769466695609
9	139356987	rs57994353	1.10739e-13	-0.0967638	27284	0.0130279	eqtl-a-ENSG00000132530	C	T	0.294804	XAF1	55.1626550762846
17	6557587	rs10491082	4.29013e-09	0.0698198	31355	0.0118891	eqtl-a-ENSG00000132530	C	T	0.502055	XAF1	34.4851038612373
17	6673170	rs1533031	3.00746e-37	0.154412	31684	0.012108	eqtl-a-ENSG00000132530	G	A	0.394528	XAF1	162.625953809603
2	163124051	rs1990760	2.15591e-08	0.068056	27784	0.0121555	eqtl-a-ENSG00000133106	T	C	0.603866	EPSTI1	31.3441084242176
7	50307334	rs4385425	1.18741e-14	-0.0966967	30436	0.0125297	eqtl-a-ENSG00000133106	G	A	0.340901	EPSTI1	59.5543407364092
12	112007756	rs653178	2.78356e-11	-0.0793789	27669	0.011923	eqtl-a-ENSG00000133106	T	C	0.539991	EPSTI1	44.3208082254782
13	43499451	rs6561094	1e-200	-0.533706	30551	0.0123754	eqtl-a-ENSG00000133106	T	C	0.713612	EPSTI1	1859.76148072965
13	43480001	rs1535900	1.54028e-67	0.212371	30551	0.0122305	eqtl-a-ENSG00000133106	A	G	0.634691	EPSTI1	301.490455843234
13	43585295	rs17623620	1.15611e-179	-0.360615	30098	0.0126174	eqtl-a-ENSG00000133106	C	T	0.300849	EPSTI1	816.806100233319
3	5069829	rs6803795	1.02259e-21	-0.118357	28441	0.0123614	eqtl-a-ENSG00000134107	T	C	0.640268	BHLHE40	91.6689034235333
6	144385777	rs149110519	3.8399e-10	-0.166654	25735	0.0266208	eqtl-a-ENSG00000134107	T	C	0.0526158	BHLHE40	39.1882189769149
7	50370254	rs149007767	1.98427e-51	-0.249664	30077	0.0165487	eqtl-a-ENSG00000134107	T	C	0.149708	BHLHE40	227.591062217384
11	18415057	rs6486423	3.88597e-90	-0.237261	25321	0.0117853	eqtl-a-ENSG00000134333	T	G	0.545576	LDHA	405.263157934241
1	92753336	rs141094656	6.07435e-13	-0.309181	21629	0.0429495	eqtl-a-ENSG00000134531	C	T	0.0195137	EMP1	51.8166354447738
2	43721508	rs12478601	9.88325e-12	0.0818246	31300	0.0120185	eqtl-a-ENSG00000134531	T	C	0.574604	EMP1	46.3489067720088
7	50305863	rs4917014	1.2236e-08	0.072814	31300	0.0127822	eqtl-a-ENSG00000134531	G	T	0.316454	EMP1	32.4482149628711
8	116599199	rs2293889	5.31129e-17	0.101577	30792	0.0121219	eqtl-a-ENSG00000134531	G	T	0.600603	EMP1	70.2135871199552
12	13350665	rs11055276	8.02971e-60	-0.305053	31564	0.0187006	eqtl-a-ENSG00000134531	T	C	0.111952	EMP1	266.079857757306
12	111884608	rs3184504	1.26619e-14	0.0919007	28418	0.0119208	eqtl-a-ENSG00000134531	C	T	0.542056	EMP1	59.4287053833913
15	80260014	rs8026803	9.25763e-11	0.0891643	31684	0.0137629	eqtl-a-ENSG00000134531	C	T	0.247924	EMP1	41.9695859936716
19	44281898	rs11879798	2.42773e-27	0.132838	31355	0.0122633	eqtl-a-ENSG00000134531	A	G	0.371946	EMP1	117.328156947698
20	48887268	rs17196752	8.8247e-14	0.110524	31684	0.0148208	eqtl-a-ENSG00000134531	T	C	0.20106	EMP1	55.6086663947182
1	92753336	rs141094656	2.85023e-08	0.238568	21415	0.0429814	eqtl-a-ENSG00000134755	C	T	0.0195137	DSC2	30.805105683885
1	247427617	rs1578862	3.04018e-24	-0.125308	31470	0.0123354	eqtl-a-ENSG00000134755	C	T	0.362556	DSC2	103.186652004693
2	43561780	rs7563201	1.24022e-13	0.0882609	31026	0.0119072	eqtl-a-ENSG00000134755	A	G	0.466469	DSC2	54.9400955253113
2	58984109	rs12613375	1.00995e-18	-0.149444	31355	0.0169173	eqtl-a-ENSG00000134755	T	C	0.14376	DSC2	78.0309981379566
3	24350811	rs9310736	3.05703e-11	0.0840841	31086	0.0126564	eqtl-a-ENSG00000134755	G	A	0.671897	DSC2	44.1346242610317
6	109608497	rs9386791	8.16394e-30	0.13459	31470	0.0118667	eqtl-a-ENSG00000134755	T	C	0.473186	DSC2	128.628752737781
7	50258313	rs1870028	8.34642e-35	-0.271695	31141	0.0220774	eqtl-a-ENSG00000134755	T	C	0.0779871	DSC2	151.439632386615
8	142302024	rs12677618	3.42098e-08	-0.0750132	31470	0.0135935	eqtl-a-ENSG00000134755	T	C	0.257695	DSC2	30.4498530092079
10	101278725	rs11190133	3.20627e-15	0.10153	31470	0.01288	eqtl-a-ENSG00000134755	T	C	0.306588	DSC2	62.1340188592237
11	108165407	rs582297	2.75112e-09	0.0712688	27524	0.0119864	eqtl-a-ENSG00000134755	G	C	0.56374	DSC2	35.3500311664393
13	71236611	rs670180	4.0878e-09	0.0704544	31355	0.011981	eqtl-a-ENSG00000134755	A	T	0.561868	DSC2	34.5782016373822
17	38166879	rs8078723	9.2918e-14	0.091185	31470	0.0122383	eqtl-a-ENSG00000134755	C	T	0.379928	DSC2	55.510739582838
18	28765530	rs1437606	2.54331e-90	0.238982	31470	0.0118586	eqtl-a-ENSG00000134755	A	G	0.571743	DSC2	406.102759767486
18	74072245	rs72973711	4.26285e-08	-0.129853	29817	0.023698	eqtl-a-ENSG00000134755	T	A	0.0674985	DSC2	30.0228179827455
18	28692016	rs12960042	2.58702e-22	-0.14838	30304	0.0152724	eqtl-a-ENSG00000134755	C	G	0.814861	DSC2	94.3859800638463
19	33757062	rs736289	7.7983e-12	-0.0831482	23393	0.0121524	eqtl-a-ENSG00000134755	C	T	0.395451	DSC2	46.810627194702
2	182323766	rs1375493	5.80096e-17	0.100227	31355	0.0119759	eqtl-a-ENSG00000135046	A	G	0.565077	ANXA1	70.0366618072077
9	75405859	rs1000668	1.72703e-13	0.108803	31350	0.0147661	eqtl-a-ENSG00000135046	A	T	0.203084	ANXA1	54.2903226724291
9	127009395	rs55793580	3.49382e-20	-0.14543	31355	0.0158033	eqtl-a-ENSG00000135046	T	C	0.169838	ANXA1	84.6807579258026
9	75732302	rs1935316	1.6819e-69	0.220667	31470	0.0125226	eqtl-a-ENSG00000135046	T	C	0.670206	ANXA1	310.497539611925
9	75852207	rs7867580	1e-200	0.589756	31470	0.0126483	eqtl-a-ENSG00000135046	G	A	0.741103	ANXA1	2173.9663558811
12	111833788	rs10774624	1.28086e-19	0.10788	27875	0.0119045	eqtl-a-ENSG00000135046	A	G	0.538565	ANXA1	82.1161152530122
6	86572350	rs4707234	1.78443e-31	0.146727	31568	0.0125715	eqtl-a-ENSG00000135318	C	T	0.332654	NT5E	136.212938132443
6	86315331	rs78668366	9.1939e-68	-0.840917	20011	0.0483461	eqtl-a-ENSG00000135318	G	A	0.0150643	NT5E	302.51015964283
6	86083209	rs35011769	1e-200	-1.01897	29384	0.0253558	eqtl-a-ENSG00000135318	T	C	0.0521617	NT5E	1614.87384221613
6	86210494	rs7755662	1.33278e-08	0.26617	24710	0.0468445	eqtl-a-ENSG00000135318	T	C	0.0163738	NT5E	32.2824019639307
6	86412396	rs150687105	1.60325e-21	0.278145	28439	0.0291924	eqtl-a-ENSG00000135318	C	A	0.0431647	NT5E	90.7762774230853
6	31272261	rs6457374	3.34503e-16	0.112504	30603	0.0137871	eqtl-a-ENSG00000135318	T	C	0.754006	NT5E	66.5827445532752
6	86165390	rs79142750	1.71396e-194	-0.796029	30547	0.0267569	eqtl-a-ENSG00000135318	T	C	0.0489557	NT5E	885.029512271122
6	86169871	rs117674269	5.82103e-51	-0.813318	14341	0.054166	eqtl-a-ENSG00000135318	A	G	0.0120285	NT5E	225.427381379152
6	86388464	rs13205599	1.05706e-16	0.423363	9845	0.0510186	eqtl-a-ENSG00000135318	G	A	0.0137317	NT5E	68.8462818757426
6	86642627	rs6903191	7.60449e-09	0.240184	28948	0.0415753	eqtl-a-ENSG00000135318	G	T	0.0208813	NT5E	33.3723935868742
12	112007756	rs653178	4.50039e-08	0.0652547	28418	0.0119291	eqtl-a-ENSG00000135318	T	C	0.539991	NT5E	29.9211079166334
6	109596309	rs11153164	5.02343e-102	-0.270016	26494	0.0125908	eqtl-a-ENSG00000135535	A	G	0.316694	CD164	459.874747471832
6	109688538	rs8465	6.98554e-29	0.133688	23334	0.0119875	eqtl-a-ENSG00000135535	C	A	0.424874	CD164	124.362769861607
2	224844919	rs729631	1.07523e-40	0.201728	30931	0.0151027	eqtl-a-ENSG00000135919	G	C	0.810863	SERPINE2	178.400099343323
2	224861685	rs11884404	1e-200	0.503341	30820	0.0123692	eqtl-a-ENSG00000135919	T	C	0.293161	SERPINE2	1655.82032085199
2	225080645	rs2004026	2.41379e-50	-0.178509	30482	0.0119636	eqtl-a-ENSG00000135919	T	C	0.579676	SERPINE2	222.621943564349
2	224371832	rs1347983	4.87192e-11	0.0901019	30819	0.0137045	eqtl-a-ENSG00000135919	G	A	0.748934	SERPINE2	43.2228424057689
3	56849749	rs1354034	7.25437e-18	0.105209	30935	0.0122183	eqtl-a-ENSG00000135919	C	T	0.618137	SERPINE2	74.1406071143858
11	243268	rs505404	7.62606e-11	0.0930565	30820	0.014299	eqtl-a-ENSG00000135919	G	T	0.222031	SERPINE2	42.3500485118964
1	156255456	rs6684514	2.73842e-11	0.0874687	31298	0.013133	eqtl-a-ENSG00000135926	A	G	0.287248	TMBIM1	44.3557270331326
2	219150211	rs7559416	1.03514e-135	-0.296775	31568	0.0119696	eqtl-a-ENSG00000135926	G	A	0.385668	TMBIM1	614.706544371194
2	219227865	rs74270394	1.00995e-34	-0.244434	31684	0.0198872	eqtl-a-ENSG00000135926	A	G	0.098275	TMBIM1	151.059670090291
6	144385777	rs149110519	4.32603e-08	0.145855	25735	0.0266295	eqtl-a-ENSG00000135926	T	C	0.0526158	TMBIM1	29.9973483428941
7	50370254	rs149007767	7.00164e-17	-0.138897	30077	0.0166406	eqtl-a-ENSG00000135926	T	C	0.149708	TMBIM1	69.6656813179114
13	76323507	rs17706332	6.19726e-21	-0.175426	31565	0.018689	eqtl-a-ENSG00000136153	A	G	0.113722	LMO7	88.1025087610985
7	6389839	rs6463551	2.09652e-40	0.162439	23504	0.0122066	eqtl-a-ENSG00000136238	G	A	0.376676	RAC1	177.073768990688
7	6372390	rs76590486	4.66573e-08	-0.170514	15868	0.0312096	eqtl-a-ENSG00000136238	A	G	0.037713	RAC1	29.8461926477907
7	6468073	rs836528	5.95662e-121	0.406211	26279	0.0173699	eqtl-a-ENSG00000136238	C	G	0.129902	RAC1	546.85938437048
7	5703669	rs852417	4.20824e-16	-0.100766	31563	0.0123907	eqtl-a-ENSG00000136240	G	A	0.64265	KDELR2	66.1315701322747
7	6497501	rs6962012	1e-200	-1.0035	28135	0.0119506	eqtl-a-ENSG00000136240	G	T	0.20915	KDELR2	7050.57374994428
7	6667965	rs7806068	1.95344e-86	-0.405345	31339	0.0205709	eqtl-a-ENSG00000136240	G	C	0.0894761	KDELR2	388.253462768221
7	5628901	rs6954125	9.70421e-10	-0.133752	28135	0.0218759	eqtl-a-ENSG00000136240	T	A	0.0802689	KDELR2	37.3798743649641
7	5910679	rs117188603	4.97393e-28	0.309265	24225	0.0281754	eqtl-a-ENSG00000136240	G	A	0.0463969	KDELR2	120.471830367882
1	156255456	rs6684514	3.59005e-31	0.152013	31298	0.0130913	eqtl-a-ENSG00000136689	A	G	0.287248	IL1RN	134.824294464255
2	114157904	rs7590492	1.02471e-11	-0.0809724	31553	0.0119025	eqtl-a-ENSG00000136689	T	C	0.527816	IL1RN	46.2775239848954
2	113867923	rs72950883	3.20848e-47	0.257983	31567	0.0178743	eqtl-a-ENSG00000136689	T	C	0.124849	IL1RN	208.303503849979
6	144385777	rs149110519	1.38679e-09	-0.161251	25735	0.0266232	eqtl-a-ENSG00000136689	T	C	0.0526158	IL1RN	36.6817943051805
7	50370254	rs149007767	1.1775e-10	0.10731	30077	0.0166571	eqtl-a-ENSG00000136689	T	C	0.149708	IL1RN	41.5004421648902
8	61650831	rs7846314	2.15591e-09	-0.0929412	31569	0.015528	eqtl-a-ENSG00000136689	T	A	0.178349	IL1RN	35.8226732244191
17	4840868	rs1060431	3.74111e-11	-0.144695	31684	0.0218774	eqtl-a-ENSG00000136689	A	G	0.0802172	IL1RN	43.7409507418384
5	148200011	rs56330463	4.489e-10	-0.0751493	14263	0.0120507	eqtl-a-ENSG00000137331	C	T	0.582097	IER3	38.8834173698686
6	30913910	rs41268848	2.02209e-25	0.217276	7122	0.020853	eqtl-a-ENSG00000137331	A	G	0.0887086	IER3	108.533661005252
6	30769726	rs1264372	1e-200	0.43847	4948	0.0134623	eqtl-a-ENSG00000137331	T	C	0.238835	IER3	1060.39009210795
6	31329004	rs114708313	1.42266e-11	-0.144876	12734	0.0214453	eqtl-a-ENSG00000137331	T	A	0.0837973	IER3	45.6310461650905
6	30775277	rs112733823	1.39701e-16	0.164669	6502	0.0199234	eqtl-a-ENSG00000137331	T	C	0.0985159	IER3	68.2909539033181
6	31080859	rs2233966	7.91407e-47	0.169879	13566	0.0118212	eqtl-a-ENSG00000137331	G	A	0.487191	IER3	206.486769523368
6	144385777	rs149110519	7.67008e-28	-0.290323	10586	0.0265455	eqtl-a-ENSG00000137331	T	C	0.0526158	IER3	119.591140458125
13	40974023	rs77526211	1.44611e-11	-0.197352	14263	0.029224	eqtl-a-ENSG00000137331	A	G	0.0432109	IER3	45.5976901622521
17	16170764	rs7210990	3.4586e-11	0.078799	14263	0.0118928	eqtl-a-ENSG00000137331	A	C	0.481977	IER3	43.8947195870531
6	18028440	rs9396825	4.1639e-17	-0.105419	31351	0.0125377	eqtl-a-ENSG00000137364	A	G	0.339449	TPMT	70.6926611318113
6	18124204	rs13216461	1.35831e-120	0.284624	31132	0.0121893	eqtl-a-ENSG00000137364	T	C	0.643009	TPMT	545.202203728685
6	18142289	rs2518464	1e-200	0.464419	31349	0.0112726	eqtl-a-ENSG00000137364	G	A	0.534034	TPMT	1697.24311942997
3	56849749	rs1354034	1.53759e-10	-0.0783107	26196	0.0122326	eqtl-a-ENSG00000138119	C	T	0.618137	MYOF	40.9799575311809
5	131813204	rs13164856	4.32603e-08	-0.072279	25752	0.0131971	eqtl-a-ENSG00000138119	C	T	0.283115	MYOF	29.993940478988
10	95316037	rs113344423	4.39744e-38	0.293871	25364	0.0227775	eqtl-a-ENSG00000138119	A	G	0.0727781	MYOF	166.443601588373
10	94843032	rs6583855	2.37137e-15	-0.0944755	26078	0.0119284	eqtl-a-ENSG00000138119	C	A	0.546318	MYOF	62.7250045275491
10	95083039	rs11594445	1e-200	-0.832738	25483	0.0243311	eqtl-a-ENSG00000138119	T	C	0.0586963	MYOF	1171.27585978208
15	80260014	rs8026803	1.97588e-10	-0.0875792	26196	0.0137636	eqtl-a-ENSG00000138119	C	T	0.247924	MYOF	40.4859844321955
16	28539848	rs4788084	3.23117e-09	-0.0713013	25812	0.0120454	eqtl-a-ENSG00000138119	T	C	0.419635	MYOF	35.0363447864448
3	39307162	rs3732378	4.21794e-11	-0.105492	31300	0.0159931	eqtl-a-ENSG00000138166	A	G	0.165434	DUSP5	43.5056834272165
6	31390410	rs2516448	2.21498e-09	-0.0721134	30987	0.0120565	eqtl-a-ENSG00000138166	C	T	0.583185	DUSP5	35.7734982724479
10	112139312	rs11195106	5.09214e-15	0.0931353	31559	0.011903	eqtl-a-ENSG00000138166	T	G	0.532567	DUSP5	61.2192838501608
10	112262125	rs2282239	2.65155e-67	0.219386	31568	0.0126571	eqtl-a-ENSG00000138166	T	C	0.683011	DUSP5	300.415185165778
10	112171993	rs10884962	1.3122e-29	0.224454	31684	0.019863	eqtl-a-ENSG00000138166	G	A	0.098726	DUSP5	127.684329007848
12	6493351	rs10849448	7.15649e-13	-0.101345	28717	0.0141216	eqtl-a-ENSG00000138166	G	A	0.770211	DUSP5	51.4999248070023
15	80260014	rs8026803	7.06643e-56	-0.215178	31684	0.0136638	eqtl-a-ENSG00000138166	C	T	0.247924	DUSP5	247.984950274863
15	52176644	rs16964596	2.76885e-71	-0.465743	31065	0.0260887	eqtl-a-ENSG00000138594	G	A	0.0537899	TMOD3	318.683687530632
4	77131294	rs13111888	9.72747e-181	0.420541	31355	0.0146696	eqtl-a-ENSG00000138760	A	G	0.192675	SCARB2	821.774081326232
4	77196848	rs6823078	4.97279e-32	0.14163	31569	0.0120233	eqtl-a-ENSG00000138760	G	A	0.41432	SCARB2	138.75084232836
5	131813204	rs13164856	1.93553e-11	-0.0885132	31240	0.0131901	eqtl-a-ENSG00000138760	C	T	0.283115	SCARB2	45.0289793442763
14	23589349	rs2239630	1.8083e-10	0.0758529	31569	0.0118951	eqtl-a-ENSG00000138760	G	A	0.519173	SCARB2	40.6612447076371
4	79638737	rs11098324	2.558e-11	-0.0812028	26736	0.0121742	eqtl-a-ENSG00000138772	T	C	0.608367	ANXA3	44.4865427612685
4	79295156	rs7687731	3.52939e-19	-0.165069	30935	0.0184423	eqtl-a-ENSG00000138772	G	A	0.117329	ANXA3	80.1074296480076
4	79470550	rs7692071	1.36364e-33	0.257278	28944	0.0212993	eqtl-a-ENSG00000138772	C	T	0.0844098	ANXA3	145.896418365295
4	79521428	rs6854010	1e-200	0.916086	27709	0.025793	eqtl-a-ENSG00000138772	A	G	0.0515332	ANXA3	1261.35527576361
8	61650831	rs7846314	2.22485e-17	-0.131531	30820	0.0155082	eqtl-a-ENSG00000138772	T	A	0.178349	ANXA3	71.9292072680414
17	38128648	rs3859192	2.92281e-18	0.103866	30935	0.0119188	eqtl-a-ENSG00000138772	T	C	0.455547	ANXA3	75.937040995211
12	76958882	rs10862164	9.11402e-10	0.103322	31171	0.0168708	eqtl-a-ENSG00000139289	T	C	0.145214	PHLDA1	37.5047597920404
18	33187692	rs522964	1.20504e-141	-0.295007	31644	0.0116428	eqtl-a-ENSG00000141429	G	A	0.49316	GALNT1	641.981211832573
18	32802828	rs4799373	2.78099e-13	-0.0868679	31525	0.0118922	eqtl-a-ENSG00000141429	G	A	0.52165	GALNT1	53.3539630029495
5	148200011	rs56330463	1.1979e-10	0.0775933	31355	0.0120496	eqtl-a-ENSG00000141682	C	T	0.582097	PMAIP1	41.4644092176616
18	57577734	rs58697140	3.25987e-51	0.241157	31353	0.0160196	eqtl-a-ENSG00000141682	T	A	0.162143	PMAIP1	226.604591389266
1	15718856	rs190127966	3.99485e-28	0.472759	24093	0.0429937	eqtl-a-ENSG00000142634	A	G	0.0193764	EFHD2	120.902119445648
1	15738365	rs148298575	1e-200	-1.3623	27718	0.044769	eqtl-a-ENSG00000142634	C	A	0.0168706	EFHD2	925.889988273051
1	15744174	rs12737425	1.35207e-34	-0.44445	25198	0.0362299	eqtl-a-ENSG00000142634	T	C	0.0274561	EFHD2	150.47940956798
1	156255456	rs6684514	5.01118e-09	0.0768139	31298	0.0131378	eqtl-a-ENSG00000142634	A	G	0.287248	EFHD2	34.1827175024544
1	16183106	rs147432361	1.52609e-08	-0.247002	20520	0.0436516	eqtl-a-ENSG00000142634	G	A	0.0189058	EFHD2	32.0153515350526
3	56849749	rs1354034	2.85667e-08	-0.0679166	31684	0.012237	eqtl-a-ENSG00000142634	C	T	0.618137	EFHD2	30.8016894384252
1	85756250	rs10873698	1e-200	0.364685	31353	0.0119113	eqtl-a-ENSG00000142867	G	A	0.374	BCL10	937.324072275305
1	235901433	rs2145402	2.52116e-14	-0.101081	30194	0.0132642	eqtl-a-ENSG00000143669	A	C	0.277543	LYST	58.0695109349352
1	236113796	rs10927085	1.17598e-26	0.158315	30687	0.0148144	eqtl-a-ENSG00000143669	C	T	0.200186	LYST	114.195158414378
1	228193857	rs964941	3.87079e-13	-0.0864391	31078	0.011906	eqtl-a-ENSG00000143761	A	G	0.532198	ARF1	52.7060860520171
2	121125289	rs1992131	1.33937e-14	-0.133548	31568	0.0173396	eqtl-a-ENSG00000144118	T	C	0.135753	RALB	59.3156251282802
2	120442849	rs112273008	7.43704e-12	0.253294	31151	0.0369815	eqtl-a-ENSG00000144118	C	T	0.0265186	RALB	46.9086436543304
2	120986708	rs6542572	1e-200	0.579246	31355	0.0120827	eqtl-a-ENSG00000144118	A	G	0.70331	RALB	2298.10781218781
17	38163295	rs12600856	1.3081e-09	0.0743081	31569	0.0122487	eqtl-a-ENSG00000144118	C	T	0.379553	RALB	36.8014392122795
3	172416535	rs73173358	2.80543e-103	-0.693446	30507	0.0321348	eqtl-a-ENSG00000144959	C	T	0.0343907	NCEH1	465.635002441767
3	172384590	rs9883329	1.8893e-13	0.0907066	31629	0.01233	eqtl-a-ENSG00000144959	C	T	0.366267	NCEH1	54.1158097000923
3	172397653	rs79949670	1.15824e-32	0.223535	30169	0.0187814	eqtl-a-ENSG00000144959	A	C	0.11196	NCEH1	141.646663362742
20	42838550	rs2143606	3.85257e-09	0.0700848	31644	0.0118979	eqtl-a-ENSG00000144959	G	A	0.480514	NCEH1	34.696015102764
8	117688031	rs11988527	1.30197e-16	-0.116722	14262	0.0141081	eqtl-a-ENSG00000147677	A	G	0.230023	EIF3H	68.4396020559739
10	88733275	rs12783321	1.54064e-40	-0.162314	24823	0.012176	eqtl-a-ENSG00000148671	A	G	0.618479	ADIRF	177.691923814743
10	111861054	rs11194981	1e-200	0.538455	31298	0.0154714	eqtl-a-ENSG00000148700	C	T	0.162796	ADD3	1211.18879919227
10	111799611	rs12358885	2.28297e-14	-0.217296	29759	0.028466	eqtl-a-ENSG00000148700	C	T	0.0456166	ADD3	58.266829234122
12	44190630	rs6582484	4.82836e-17	0.138277	28489	0.0164792	eqtl-a-ENSG00000151239	C	T	0.153294	TWF1	70.4039715184642
7	50370254	rs149007767	2.89668e-23	-0.165172	30077	0.0166236	eqtl-a-ENSG00000152558	T	C	0.149708	TMEM123	98.7174241416532
11	102322459	rs12799526	3.83354e-65	0.374344	26497	0.0219623	eqtl-a-ENSG00000152558	G	A	0.0780506	TMEM123	290.504813063934
11	102275620	rs679366	5.60531e-14	0.108579	31355	0.0144443	eqtl-a-ENSG00000152558	G	A	0.215582	TMEM123	56.5029304635065
19	33826756	rs145425997	1.3499e-20	-0.306622	27110	0.0329553	eqtl-a-ENSG00000153879	G	C	0.033543	CEBPG	86.5613546987258
19	33894043	rs3786898	1.85994e-11	0.081177	31182	0.0120857	eqtl-a-ENSG00000153879	A	G	0.409158	CEBPG	45.1122531895571
7	148728275	rs10244483	6.14328e-11	0.31594	20884	0.0483059	eqtl-a-ENSG00000155660	A	G	0.015371	PDIA4	42.772760359984
7	148721863	rs112634954	3.45144e-103	0.329226	27606	0.0152631	eqtl-a-ENSG00000155660	A	G	0.17938	PDIA4	465.233829346654
3	186501900	rs3900626	4.85736e-34	-0.186916	31554	0.015367	eqtl-a-ENSG00000156976	T	C	0.181332	EIF4A2	147.940556022726
1	204381817	rs112135915	4.18649e-08	-0.193395	31055	0.0352737	eqtl-a-ENSG00000158615	T	G	0.0292659	PPP1R15B	30.058027625716
1	204391371	rs56174638	4.93742e-11	-0.123699	31527	0.0188204	eqtl-a-ENSG00000158615	A	G	0.112317	PPP1R15B	43.1963575208926
1	201376549	rs41270951	4.95108e-14	0.310696	17087	0.0412431	eqtl-a-ENSG00000159166	A	G	0.0211908	LAD1	56.7437306595561
7	142506685	rs762691	2.92685e-11	-0.0791311	31461	0.0118989	eqtl-a-ENSG00000159840	C	T	0.475771	ZYX	44.2235056988727
7	143081833	rs7787179	1e-200	-0.766554	31020	0.0135851	eqtl-a-ENSG00000159840	G	A	0.194407	ZYX	3183.69772684932
7	143769700	rs79897710	6.71274e-20	0.416635	22200	0.0456222	eqtl-a-ENSG00000159840	A	G	0.0172155	ZYX	83.3911428611079
7	143150399	rs2887122	2.76758e-53	-0.184265	31470	0.0119918	eqtl-a-ENSG00000159840	T	C	0.412135	ZYX	236.096390840315
17	38128648	rs3859192	1.23197e-11	0.0808533	31470	0.0119314	eqtl-a-ENSG00000159840	T	C	0.455547	ZYX	45.9182245619744
21	44757792	rs56308618	1.71041e-16	0.105221	23862	0.0127681	eqtl-a-ENSG00000160213	A	G	0.316283	CSTB	67.9072114610927
21	45168884	rs11539534	1e-200	-0.71134	27070	0.0183414	eqtl-a-ENSG00000160213	A	G	0.106501	CSTB	1504.03315016513
21	45268728	rs4819321	1.36962e-61	-0.212154	31562	0.0128116	eqtl-a-ENSG00000160213	T	C	0.6957	CSTB	274.200464652803
21	45198355	rs3761385	1e-200	-0.515958	31684	0.0119778	eqtl-a-ENSG00000160213	G	T	0.321733	CSTB	1855.44109800358
1	150584103	rs4970966	2.04909e-08	-0.0819148	31684	0.0146076	eqtl-a-ENSG00000161921	T	G	0.209553	CXCL16	31.4441311757819
2	43451957	rs149290349	3.21329e-08	0.123823	27138	0.0223936	eqtl-a-ENSG00000161921	A	G	0.0763089	CXCL16	30.5719262615288
5	173205318	rs2594836	1.79391e-14	0.105082	31569	0.0137101	eqtl-a-ENSG00000161921	A	G	0.749651	CXCL16	58.7418879018295
5	148200011	rs56330463	1.97742e-21	-0.11435	31569	0.0120288	eqtl-a-ENSG00000161921	C	T	0.582097	CXCL16	90.3649921001123
7	50370254	rs149007767	1.33015e-38	0.215471	30077	0.0165827	eqtl-a-ENSG00000161921	T	C	0.149708	CXCL16	168.825594142654
10	959111	rs12264390	7.72876e-10	-0.0895399	31569	0.0145589	eqtl-a-ENSG00000161921	C	T	0.21134	CXCL16	37.8223552204539
15	41774423	rs1942	3.41688e-09	0.0706061	31355	0.0119467	eqtl-a-ENSG00000161921	G	A	0.549163	CXCL16	34.9269633285012
15	80260014	rs8026803	1.21423e-18	-0.121144	31684	0.0137456	eqtl-a-ENSG00000161921	C	T	0.247924	CXCL16	77.6692301184625
17	5158142	rs80120324	3.25747e-08	-0.0950863	31355	0.0172043	eqtl-a-ENSG00000161921	C	T	0.138642	CXCL16	30.544581585589
17	4659295	rs8077091	2.44512e-28	-0.135892	30817	0.0123086	eqtl-a-ENSG00000161921	G	C	0.634857	CXCL16	121.882759351512
17	4627459	rs12942779	1e-200	-0.440243	29992	0.01135	eqtl-a-ENSG00000161921	C	A	0.538829	CXCL16	1504.40314910747
19	19478022	rs2905426	1.68279e-08	0.069889	27972	0.0123879	eqtl-a-ENSG00000161921	T	G	0.640321	CXCL16	31.8266712320512
1	47576153	rs11211452	4.44294e-09	0.0802358	18585	0.013676	eqtl-a-ENSG00000162366	C	T	0.252887	PDZK1IP1	34.4168763487979
1	47647977	rs6588655	1e-200	0.980447	28135	0.0124176	eqtl-a-ENSG00000162366	C	G	0.801084	PDZK1IP1	6233.6446055337
1	48031178	rs7536702	3.70169e-20	0.109461	31569	0.0119026	eqtl-a-ENSG00000162366	T	C	0.538084	PDZK1IP1	84.5683057819341
1	47932550	rs543640	2.75867e-71	-0.221074	31683	0.0123834	eqtl-a-ENSG00000162366	G	T	0.344746	PDZK1IP1	318.689767767227
6	135427159	rs9389269	2.43164e-75	-0.242682	31684	0.0132132	eqtl-a-ENSG00000162366	C	T	0.272314	PDZK1IP1	337.311927623697
6	139840693	rs592423	7.68776e-84	-0.228382	31569	0.0117721	eqtl-a-ENSG00000162366	C	A	0.532047	PDZK1IP1	376.346900478827
8	106581528	rs6993770	3.07822e-20	0.122629	31569	0.0133057	eqtl-a-ENSG00000162366	T	A	0.273922	PDZK1IP1	84.9343571463332
9	4844265	rs2236496	3.41665e-11	0.0971586	31684	0.0146599	eqtl-a-ENSG00000162366	C	T	0.207279	PDZK1IP1	43.921085574138
11	16612936	rs12365482	1.7388e-10	0.0846606	31569	0.0132639	eqtl-a-ENSG00000162366	T	A	0.27812	PDZK1IP1	40.7373422116752
17	27179590	rs35033748	3.10885e-21	0.136444	27324	0.0144246	eqtl-a-ENSG00000162366	C	T	0.215702	PDZK1IP1	89.4683726773622
17	33875262	rs8073060	1.33844e-27	0.14005	31185	0.0128647	eqtl-a-ENSG00000162366	A	T	0.305723	PDZK1IP1	118.505647207606
19	4505445	rs16989695	3.66353e-24	0.120304	24632	0.0118639	eqtl-a-ENSG00000162366	A	G	0.487856	PDZK1IP1	102.818180952911
19	19473445	rs2905424	1.84859e-08	0.0721104	31683	0.0128185	eqtl-a-ENSG00000162366	C	T	0.686812	PDZK1IP1	31.6441895977383
20	4157072	rs6084653	6.16737e-24	-0.124183	31569	0.0123086	eqtl-a-ENSG00000162366	G	C	0.36636	PDZK1IP1	101.783987990142
22	21964761	rs4821112	4.02838e-08	0.0785204	31300	0.0143032	eqtl-a-ENSG00000162366	A	G	0.222116	PDZK1IP1	30.1349747958951
1	183554281	rs789185	1e-200	0.694428	31355	0.0107981	eqtl-a-ENSG00000162704	G	A	0.377359	ARPC5	4135.53836904221
1	183151983	rs10797858	2.81255e-12	0.0943559	31231	0.0135045	eqtl-a-ENSG00000162704	T	C	0.262445	ARPC5	48.8149997963784
1	183273751	rs2276879	1.12254e-27	-0.160539	31684	0.0147254	eqtl-a-ENSG00000162704	T	C	0.203352	ARPC5	118.850083261926
1	212773328	rs3795837	2.48943e-33	0.226625	31469	0.0188391	eqtl-a-ENSG00000162772	C	A	0.111151	ATF3	144.699732778498
15	80260014	rs8026803	1.61473e-11	-0.0927108	31470	0.0137612	eqtl-a-ENSG00000162772	C	T	0.247924	ATF3	45.3858467414155
1	222909984	rs73126812	1e-200	1.08597	25556	0.0344789	eqtl-a-ENSG00000162819	A	G	0.0286625	BROX	991.961606653978
1	151856415	rs140789324	5.29578e-09	0.23762	26180	0.0407045	eqtl-a-ENSG00000163191	A	G	0.0218038	S100A11	34.0759486772542
1	152008766	rs2999552	1.88625e-83	0.531691	28135	0.0274716	eqtl-a-ENSG00000163191	A	T	0.0480311	S100A11	374.558654362878
7	28724374	rs56388170	3.46011e-08	-0.0723364	28588	0.0131132	eqtl-a-ENSG00000163191	T	G	0.289189	S100A11	30.4274829907515
10	959111	rs12264390	4.71824e-10	-0.0906695	28802	0.0145584	eqtl-a-ENSG00000163191	C	T	0.21134	S100A11	38.7851064673963
4	75011183	rs75165399	1.0782e-15	0.191174	27780	0.0238438	eqtl-a-ENSG00000163739	A	C	0.0664391	CXCL1	64.2799374926522
4	74572039	rs1951703	1.3125e-89	0.448156	30633	0.0223283	eqtl-a-ENSG00000163739	C	T	0.925346	CXCL1	402.827172095286
4	74735244	rs2071425	1.15878e-120	-0.333463	30817	0.0142766	eqtl-a-ENSG00000163739	G	A	0.212474	CXCL1	545.528615539351
5	148200011	rs56330463	7.06627e-10	-0.0742912	31569	0.0120511	eqtl-a-ENSG00000163739	C	T	0.582097	CXCL1	38.0008972938535
7	50370254	rs149007767	8.12456e-17	-0.138608	30077	0.0166408	eqtl-a-ENSG00000163739	T	C	0.149708	CXCL1	69.3744115431715
7	28724374	rs56388170	1.00081e-08	0.0751428	31355	0.0131121	eqtl-a-ENSG00000163739	T	G	0.289189	CXCL1	32.8399539624529
17	16170764	rs7210990	2.80156e-13	0.0868322	31569	0.0118888	eqtl-a-ENSG00000163739	A	C	0.481977	CXCL1	53.3406190814264
2	85806068	rs3731827	5.36624e-09	0.0703181	31569	0.0120501	eqtl-a-ENSG00000163993	C	T	0.418566	S100P	34.0506524770023
2	43359061	rs12466022	1.66456e-14	0.103897	27399	0.0135385	eqtl-a-ENSG00000163993	A	C	0.260124	S100P	58.8888690633479
4	6736064	rs4626203	1.92619e-19	0.111797	30521	0.012398	eqtl-a-ENSG00000163993	C	T	0.355557	S100P	81.3071195532267
4	6689202	rs12508447	2.03564e-60	-0.589485	24184	0.0359529	eqtl-a-ENSG00000163993	A	G	0.0276571	S100P	268.807725512548
4	6693554	rs75889366	1e-200	-1.19979	30902	0.0128822	eqtl-a-ENSG00000163993	T	G	0.156793	S100P	8673.65796157446
4	6586663	rs112646682	1.76592e-09	0.260125	22940	0.0432238	eqtl-a-ENSG00000163993	A	G	0.0192835	S100P	36.2143280397113
4	6657161	rs188875799	1e-200	-1.16759	31160	0.0289004	eqtl-a-ENSG00000163993	A	T	0.0395821	S100P	1632.09393179441
7	50370254	rs149007767	2.22741e-21	0.157872	30077	0.0166286	eqtl-a-ENSG00000163993	T	C	0.149708	S100P	90.1301240684934
3	56849749	rs1354034	4.53002e-11	0.0805522	31684	0.0122316	eqtl-a-ENSG00000164171	C	T	0.618137	ITGA2	43.3671474673558
5	52334662	rs7736005	1.97925e-32	-0.157126	31563	0.0132517	eqtl-a-ENSG00000164171	T	A	0.724215	ITGA2	140.580601857045
5	52316172	rs3212418	1e-200	0.427166	31683	0.0114273	eqtl-a-ENSG00000164171	T	C	0.55628	ITGA2	1397.26468320469
5	52913884	rs113628736	6.99359e-12	-0.344008	26118	0.0501638	eqtl-a-ENSG00000164171	G	A	0.0142328	ITGA2	47.024368463712
5	75957750	rs180865194	1.228e-12	0.310102	13100	0.0436622	eqtl-a-ENSG00000164251	A	G	0.0188713	F2RL1	50.4349501131798
5	76136729	rs10053003	1.07152e-115	-0.310659	13925	0.0135875	eqtl-a-ENSG00000164251	T	C	0.245085	F2RL1	522.668569793372
5	76138567	rs7712675	4.76541e-81	-0.478391	13100	0.0250905	eqtl-a-ENSG00000164251	A	T	0.0582493	F2RL1	363.48045230985
5	75994211	rs10514071	1e-200	-0.533955	14263	0.0137925	eqtl-a-ENSG00000164251	A	G	0.214232	F2RL1	1498.5195999395
5	75925916	rs17567779	1.49979e-10	-0.163267	14263	0.0254894	eqtl-a-ENSG00000164251	A	G	0.0576923	F2RL1	41.0219874928833
7	50370254	rs149007767	1.57616e-14	0.127869	13100	0.0166469	eqtl-a-ENSG00000164251	T	C	0.149708	F2RL1	58.9925931077091
7	148869277	rs4727027	3.16009e-14	-0.0938902	14263	0.0123675	eqtl-a-ENSG00000164251	A	G	0.639097	F2RL1	57.6256434730437
1	92753336	rs141094656	1.3125e-14	-0.330817	21629	0.0429381	eqtl-a-ENSG00000164828	C	T	0.0195137	SUN1	59.3539779869591
7	926077	rs10267796	1.22857e-66	-0.206551	31678	0.0119776	eqtl-a-ENSG00000164828	A	G	0.590441	SUN1	297.363440418783
7	50370254	rs149007767	2.45228e-09	-0.0993723	30077	0.0166606	eqtl-a-ENSG00000164828	T	C	0.149708	SUN1	35.5730029614949
7	1046637	rs11977029	1.72699e-09	-0.0959353	24943	0.0159321	eqtl-a-ENSG00000164828	A	G	0.167128	SUN1	36.2556757646439
8	101937455	rs964917	4.39542e-165	-0.322756	28917	0.0117868	eqtl-a-ENSG00000164924	C	T	0.588805	YWHAZ	749.767794470408
8	101903177	rs73699269	1.53603e-17	-0.264644	28368	0.0310459	eqtl-a-ENSG00000164924	C	A	0.0380084	YWHAZ	72.6582571103247
16	66462214	rs139421355	1.21227e-15	0.392608	6790	0.0490557	eqtl-a-ENSG00000166592	T	C	0.0148748	RRAD	64.0341124630724
11	61712131	rs2727261	1.26824e-26	-0.182035	28493	0.0170451	eqtl-a-ENSG00000167996	C	T	0.85924	FTH1	114.046038416171
11	61769814	rs111605165	1e-200	-0.841741	28273	0.0267369	eqtl-a-ENSG00000167996	A	G	0.0486703	FTH1	991.069559461682
10	74309485	rs12778560	7.59626e-19	0.109658	28717	0.0123688	eqtl-a-ENSG00000168209	T	G	0.640491	DDIT4	78.5950617648224
8	38855847	rs10093975	5.47142e-86	-0.233181	31684	0.0118651	eqtl-a-ENSG00000168615	C	T	0.428708	ADAM9	386.203406578083
12	54685880	rs35979828	4.32106e-08	-0.140336	29836	0.0256219	eqtl-a-ENSG00000168615	T	C	0.0571059	ADAM9	29.9975931465551
2	85794297	rs10187424	7.4131e-13	0.0863023	25646	0.0120337	eqtl-a-ENSG00000169429	C	T	0.420816	CXCL8	51.4295245813167
4	74572039	rs1951703	6.57658e-179	0.627988	24595	0.0220191	eqtl-a-ENSG00000169429	C	T	0.925346	CXCL8	813.332722272134
4	74631066	rs10010970	3.5148e-73	0.216167	25527	0.0119464	eqtl-a-ENSG00000169429	C	T	0.413854	CXCL8	327.393956995235
5	148200011	rs56330463	4.75445e-10	-0.0750399	25531	0.0120507	eqtl-a-ENSG00000169429	C	T	0.582097	CXCL8	38.7726889550288
6	144385777	rs149110519	9.86507e-34	-0.321043	19697	0.0265204	eqtl-a-ENSG00000169429	T	C	0.0526158	CXCL8	146.528522348954
7	28277107	rs2158799	6.33753e-09	0.0713426	25531	0.0122848	eqtl-a-ENSG00000169429	G	C	0.625845	CXCL8	33.7231133402286
7	28724374	rs56388170	1.75186e-43	0.180296	25317	0.0130393	eqtl-a-ENSG00000169429	T	G	0.289189	CXCL8	191.174216361574
10	99144154	rs11189181	2.12178e-11	-0.0870547	25531	0.0129985	eqtl-a-ENSG00000169429	G	A	0.297492	CXCL8	44.8501548825381
12	54685880	rs35979828	2.18223e-14	-0.195535	23798	0.0255963	eqtl-a-ENSG00000169429	T	C	0.0571059	CXCL8	58.3523200742143
17	16170764	rs7210990	1.42397e-95	0.243392	25531	0.0117337	eqtl-a-ENSG00000169429	A	C	0.481977	CXCL8	430.23785138116
3	148994188	rs6781013	5.12861e-46	-0.182811	27172	0.0128375	eqtl-a-ENSG00000169908	C	T	0.304811	TM4SF1	202.773766355541
3	149100029	rs78576219	7.01455e-14	0.23838	29496	0.0318358	eqtl-a-ENSG00000169908	A	G	0.036117	TM4SF1	56.0632986009638
3	56849749	rs1354034	2.06063e-19	-0.110061	29940	0.0122153	eqtl-a-ENSG00000169908	C	T	0.618137	TM4SF1	81.1763690968238
12	54712308	rs10876550	3.51172e-08	0.0666532	29940	0.0120884	eqtl-a-ENSG00000169908	A	G	0.590064	TM4SF1	30.4001238455042
7	76002921	rs6956929	8.71565e-32	0.141693	30803	0.0120774	eqtl-a-ENSG00000170027	C	T	0.597429	YWHAG	137.632719557767
7	76251842	rs1610540	7.3013e-41	0.158339	22640	0.0118288	eqtl-a-ENSG00000170027	C	T	0.497806	YWHAG	179.166186912675
7	76274121	rs62473779	3.70851e-55	0.227854	15655	0.0145658	eqtl-a-ENSG00000170027	A	G	0.206944	YWHAG	244.674743960977
7	76016979	rs4415243	1e-200	0.37097	31345	0.0115283	eqtl-a-ENSG00000170027	C	A	0.459013	YWHAG	1035.42662789871
12	69732105	rs4761234	5.70164e-97	0.245783	22336	0.0117616	eqtl-a-ENSG00000170421	C	T	0.459799	KRT8	436.648509256861
12	53272228	rs1492237	1.77019e-09	-0.0757593	17261	0.0125892	eqtl-a-ENSG00000170421	C	T	0.664512	KRT8	36.2097325011401
10	32344747	rs211299	1e-200	0.537294	31566	0.0176994	eqtl-a-ENSG00000170759	A	G	0.12072	KIF5B	921.466127780058
10	32424912	rs112749796	6.83754e-10	0.123862	31562	0.0200752	eqtl-a-ENSG00000170759	T	C	0.0970854	KIF5B	38.0652682195777
2	48073117	rs2134056	3.4033e-19	0.139532	14262	0.0155816	eqtl-a-ENSG00000170802	T	C	0.176084	FOXN2	80.1793681497229
2	48554955	rs79247094	1e-200	0.771454	14258	0.0183954	eqtl-a-ENSG00000170802	A	G	0.103873	FOXN2	1758.49312644669
13	101273702	rs112374051	3.52046e-16	-0.356487	29837	0.0437198	eqtl-a-ENSG00000175198	C	T	0.018799	PCCA	66.4816743847789
13	101230326	rs76240877	3.55222e-13	-0.245431	29714	0.0337525	eqtl-a-ENSG00000175198	T	C	0.0320021	PCCA	52.8710224725015
13	101045359	rs2254579	8.72971e-135	0.289065	31674	0.0116991	eqtl-a-ENSG00000175198	C	G	0.45622	PCCA	610.46207831184
1	27161670	rs11247599	1.30197e-31	-0.138586	31050	0.0118469	eqtl-a-ENSG00000175793	T	C	0.494682	SFN	136.836292879544
3	182925233	rs74649132	6.47143e-156	0.627418	30536	0.0235854	eqtl-a-ENSG00000176597	G	T	0.0648443	B3GNT5	707.618225469874
3	183055356	rs78411164	7.88951e-09	0.139776	26982	0.0242208	eqtl-a-ENSG00000176597	G	A	0.0643858	B3GNT5	33.3009065381003
3	182928773	rs146035017	5.22276e-18	-0.442458	8592	0.0511619	eqtl-a-ENSG00000176597	A	G	0.013648	B3GNT5	74.7738375771397
7	1061422	rs4723518	7.33331e-15	0.377602	6654	0.048543	eqtl-a-ENSG00000178381	A	G	0.0151995	ZFAND2A	60.4901679917903
7	794628	rs73032446	1.23481e-14	0.220526	24450	0.0285934	eqtl-a-ENSG00000178381	T	C	0.0451871	ZFAND2A	59.4774682924072
7	988009	rs6952546	1e-200	-0.649698	26617	0.0159135	eqtl-a-ENSG00000178381	A	G	0.146597	ZFAND2A	1666.70603777463
7	1015407	rs7811207	1e-200	-0.464785	24728	0.011264	eqtl-a-ENSG00000178381	G	T	0.529334	ZFAND2A	1702.48696918967
1	207200467	rs116992638	7.23103e-12	0.344054	12242	0.0502035	eqtl-a-ENSG00000180667	G	A	0.01421	YOD1	46.9585063184732
10	71681136	rs71480620	1.06979e-13	0.109019	13925	0.0146687	eqtl-a-ENSG00000180817	G	T	0.206722	PPA1	55.227928533963
10	71894999	rs10762339	1e-200	-0.444946	14253	0.0117743	eqtl-a-ENSG00000180817	A	T	0.634009	PPA1	1427.85292156213
10	72015573	rs3812694	4.35712e-51	-0.36654	14263	0.0243798	eqtl-a-ENSG00000180817	G	T	0.0625739	PPA1	226.006834020701
16	69763778	rs2917667	9.22571e-200	-0.512558	28917	0.0169974	eqtl-a-ENSG00000181019	G	A	0.867167	NQO1	909.266110769717
11	2923826	rs367035	3.04509e-53	-0.18414	16146	0.0119886	eqtl-a-ENSG00000181649	G	A	0.412889	PHLDA2	235.887831516196
11	2953798	rs123380	1.18359e-14	-0.114202	25827	0.0147972	eqtl-a-ENSG00000181649	C	A	0.201843	PHLDA2	59.5600014227744
15	60686631	rs62004990	1e-200	0.412985	31555	0.0134904	eqtl-a-ENSG00000182718	T	C	0.240238	ANXA2	937.111731716459
15	60285033	rs144897202	7.05667e-19	-0.345415	28945	0.0389253	eqtl-a-ENSG00000182718	T	C	0.0238165	ANXA2	78.7387363319068
17	79454362	rs9897709	2.37739e-40	-0.180716	23235	0.0135899	eqtl-a-ENSG00000184009	T	C	0.253891	ACTG1	176.81670943954
3	188128979	rs9860547	2.37542e-09	-0.0717354	31529	0.0120164	eqtl-a-ENSG00000186480	A	G	0.427245	INSIG1	35.6361473145626
3	39307162	rs3732378	3.87258e-14	-0.12093	31260	0.0159854	eqtl-a-ENSG00000186480	A	G	0.165434	INSIG1	57.2259884482921
7	155043695	rs4960713	1.15452e-11	0.11617	31307	0.01712	eqtl-a-ENSG00000186480	A	G	0.859908	INSIG1	46.0418444109787
7	155086439	rs9720071	1e-200	0.523404	30368	0.0120645	eqtl-a-ENSG00000186480	C	A	0.687779	INSIG1	1882.03118808068
7	155126074	rs62471648	1e-200	-0.426922	23523	0.0124828	eqtl-a-ENSG00000186480	A	G	0.299843	INSIG1	1169.59665989105
7	155182801	rs12534900	3.81768e-11	-0.166533	20784	0.0251911	eqtl-a-ENSG00000186480	T	C	0.0591466	INSIG1	43.6983012520661
11	61557803	rs102275	8.13205e-12	0.0857434	31260	0.0125426	eqtl-a-ENSG00000186480	C	T	0.340095	INSIG1	46.7302893319665
15	80260014	rs8026803	2.69774e-11	-0.0916819	31644	0.0137617	eqtl-a-ENSG00000186480	C	T	0.247924	INSIG1	44.3808471606886
2	232577519	rs1804250	6.12167e-09	-0.228184	11496	0.0392527	eqtl-a-ENSG00000187514	T	C	0.0234873	PTMA	33.7874756200597
7	73251919	rs1989670	7.11541e-22	-0.125226	11672	0.0130279	eqtl-a-ENSG00000189143	A	T	0.706517	CLDN4	92.3774056856836
17	38163295	rs12600856	1.18539e-09	0.0744986	31355	0.0122486	eqtl-a-ENSG00000189159	C	T	0.379553	JPT1	36.9909611412536
17	73118171	rs58025213	2.20394e-37	-0.158667	30603	0.0124183	eqtl-a-ENSG00000189159	G	A	0.348594	JPT1	163.23772849834
1	24227934	rs61778213	3.62911e-10	-0.0998531	6421	0.0159278	eqtl-a-ENSG00000189266	T	C	0.167196	PNRC2	39.2894747547241
1	24380768	rs7531559	1.40767e-30	0.148716	5104	0.0129382	eqtl-a-ENSG00000189266	A	G	0.700874	PNRC2	132.06795698254
7	44839616	rs6463247	1.2388e-170	0.417215	31300	0.0149835	eqtl-a-ENSG00000196262	T	C	0.816911	PPIA	775.292410293618
1	209823354	rs2228339	1.87543e-11	0.0931404	26280	0.0138693	eqtl-a-ENSG00000196878	A	G	0.242256	LAMB3	45.0955886498226
1	209922123	rs12030655	8.19785e-37	0.179184	28917	0.0141375	eqtl-a-ENSG00000196878	T	G	0.226575	LAMB3	160.628713257137
2	69785296	rs114844540	1.52591e-09	0.282914	23250	0.046827	eqtl-a-ENSG00000196975	A	G	0.0163813	ANXA4	36.4988219445098
2	70022446	rs1598179	1.98107e-11	-0.0994466	30817	0.0148266	eqtl-a-ENSG00000196975	C	T	0.201049	ANXA4	44.9850855355151
2	69989801	rs13012793	1e-200	-0.44905	30268	0.0120741	eqtl-a-ENSG00000196975	G	C	0.330584	ANXA4	1383.09231114322
1	151931004	rs3007692	5.06991e-122	-0.458919	31345	0.019536	eqtl-a-ENSG00000197747	G	A	0.900846	S100A10	551.789043134183
2	182323766	rs1375493	3.72907e-23	0.118576	31355	0.0119641	eqtl-a-ENSG00000197747	A	G	0.565077	S100A10	98.2213322464279
9	113915905	rs10980800	1.28091e-08	0.0812296	31470	0.0142791	eqtl-a-ENSG00000197747	C	T	0.22312	S100A10	32.3593178355244
9	127009395	rs55793580	9.71628e-17	-0.131369	31355	0.015812	eqtl-a-ENSG00000197747	T	C	0.169838	S100A10	69.0215128297691
12	111865049	rs7310615	4.4617e-48	0.172612	28204	0.0118483	eqtl-a-ENSG00000197747	G	C	0.537476	S100A10	212.226243743424
14	53017386	rs74713122	1e-200	-0.705082	30278	0.0185089	eqtl-a-ENSG00000197930	G	A	0.10473	ERO1A	1451.07329420837
14	53581295	rs34305033	3.52371e-58	0.208496	30164	0.0129662	eqtl-a-ENSG00000197930	A	G	0.292419	ERO1A	258.5480258175
14	53199451	rs10148600	1e-200	0.433585	30160	0.0116047	eqtl-a-ENSG00000197930	C	T	0.603129	ERO1A	1395.8921428018
14	52752354	rs802961	4.8899e-16	-0.119301	31569	0.0147029	eqtl-a-ENSG00000197930	G	A	0.205216	ERO1A	65.8346674691327
14	52940255	rs141113111	3.27469e-09	-0.294609	8463	0.0497902	eqtl-a-ENSG00000197930	A	C	0.0144628	ERO1A	35.0027069924743
14	52982783	rs141049772	1.57326e-37	-0.516923	26793	0.0403748	eqtl-a-ENSG00000197930	C	T	0.0219633	ERO1A	163.907386099159
1	153508996	rs2480695	3.35351e-27	-0.222878	29995	0.0206323	eqtl-a-ENSG00000197956	G	T	0.090771	S100A6	116.683690660441
6	144385777	rs149110519	4.94629e-10	0.165608	24986	0.0266213	eqtl-a-ENSG00000197956	T	C	0.0526158	S100A6	38.6962910686663
8	61679038	rs13277976	6.4509e-10	-0.0895228	31355	0.014488	eqtl-a-ENSG00000198431	T	A	0.785822	TXNRD1	38.1788407089381
12	54685880	rs35979828	1.52549e-10	-0.163986	29622	0.025612	eqtl-a-ENSG00000198431	T	C	0.0571059	TXNRD1	40.9918232412691
12	104680782	rs11111979	9.95405e-157	-0.310653	31467	0.0116471	eqtl-a-ENSG00000198431	G	C	0.537435	TXNRD1	711.357461766285
2	135837906	rs7570971	8.48399e-14	-0.0892756	25191	0.0119632	eqtl-a-ENSG00000198467	A	C	0.441154	TPM2	55.6847593617332
7	50355207	rs6421315	1.56571e-08	0.069129	31569	0.0122261	eqtl-a-ENSG00000198467	C	G	0.383571	TPM2	31.9681236913562
9	35652287	rs7029998	1.2388e-155	0.48564	31232	0.0182727	eqtl-a-ENSG00000198467	A	G	0.114042	TPM2	706.310465011328
9	35768420	rs111678770	1e-200	-0.944994	28306	0.0293814	eqtl-a-ENSG00000198467	A	G	0.0398175	TPM2	1034.38554749993
9	36319049	rs74793241	2.42382e-18	-0.355582	28515	0.0407054	eqtl-a-ENSG00000198467	C	G	0.0217363	TPM2	76.3035987390762
9	35772789	rs12553619	6.42688e-115	0.335819	21448	0.0147383	eqtl-a-ENSG00000198467	T	A	0.195519	TPM2	519.128944447931
9	36251839	rs190323141	2.60952e-08	0.222186	18549	0.0399184	eqtl-a-ENSG00000198467	C	T	0.0226966	TPM2	30.9770673723252
9	35635683	rs1890592	1e-200	-0.474413	31684	0.0115568	eqtl-a-ENSG00000198467	G	T	0.385715	TPM2	1685.0413098589
9	36544083	rs72731495	9.38966e-09	0.229674	21671	0.0400025	eqtl-a-ENSG00000198467	T	C	0.0225958	TPM2	32.9616784148057
7	116524512	rs9791721	1e-200	-0.456726	31569	0.013343	eqtl-a-ENSG00000198898	C	G	0.242545	CAPZA2	1171.59358160907
7	116628710	rs79165840	4.14095e-60	0.757115	21145	0.0462983	eqtl-a-ENSG00000198898	A	G	0.0164904	CAPZA2	267.394538103254
7	116967838	rs113812546	1.96246e-17	0.317572	26701	0.037379	eqtl-a-ENSG00000198898	A	C	0.0258948	CAPZA2	72.1766165827577
6	29913374	rs1061815	1.74864e-46	-0.238194	3565	0.0166389	eqtl-a-ENSG00000204616	G	C	0.148032	TRIM31	204.818273089326
5	133327915	rs4958203	1.61399e-29	-0.145091	11496	0.0128606	eqtl-a-ENSG00000213585	G	A	0.30573	VDAC1	127.257364347976
5	173205318	rs2594836	5.47772e-12	0.0945329	14263	0.0137155	eqtl-a-ENSG00000213719	A	G	0.749651	CLIC1	47.498705166234
2	43451957	rs149290349	2.38419e-09	0.133648	27098	0.0223896	eqtl-a-ENSG00000235162	A	G	0.0763089	C12orf75	35.6287186554768
3	56849749	rs1354034	2.33238e-21	0.115872	31644	0.0122115	eqtl-a-ENSG00000235162	C	T	0.618137	C12orf75	90.0308870261861
12	105770636	rs35759755	6.57355e-29	-0.322629	31023	0.0289161	eqtl-a-ENSG00000235162	C	G	0.0439241	C12orf75	124.479939609567
12	106494444	rs117197346	2.79512e-09	-0.187199	29101	0.0314986	eqtl-a-ENSG00000235162	C	T	0.0369816	C12orf75	35.3178857812623
12	105107330	rs7297460	1.02459e-08	0.112495	31315	0.0196446	eqtl-a-ENSG00000235162	A	G	0.898021	C12orf75	32.7908233539968
12	105680360	rs35604439	9.18121e-32	-0.320008	27940	0.0272867	eqtl-a-ENSG00000235162	C	A	0.0495743	C12orf75	137.527183871855
12	105455312	rs78680397	1e-200	-1.21869	26467	0.0402951	eqtl-a-ENSG00000235162	T	C	0.0209267	C12orf75	914.637914469773
12	112072424	rs11065987	1.0781e-09	-0.0746404	31145	0.0122415	eqtl-a-ENSG00000235162	G	A	0.380678	C12orf75	37.1749808102484
12	105725660	rs76675188	1e-200	1.00046	31197	0.0263989	eqtl-a-ENSG00000235162	G	A	0.0484864	C12orf75	1436.15050183856
12	54712308	rs10876550	7.1829e-11	0.0787431	31644	0.0120833	eqtl-a-ENSG00000235162	A	G	0.590064	C12orf75	42.4645426229165
