# Supplementary material for: Single-Cell Dissection of the Serrated Pathway: Cellular Heterogeneity and Genetic Causality in Colorectal Cancer
Source: Int J Mol Sci. 2025 Jul 25;26(15):7187. doi: 10.3390/ijms26157187 (PMC12347469; doi:10.3390/ijms26157187)
Supplement: Supplementary file 1 [file ijms-26-07187-s001.zip › Table S7 The MR result between co genes and CRC.csv]

id.exposure	id.outcome	outcome	exposure	method	nsnp	b	se	pval	lo_ci	up_ci	or	or_lci95	or_uci95	p_fdr
eqtl-a-ENSG00000002933	finngen_R10_C3_COLORECTAL_EXALLC	Colorectal cancer (controls excluding all cancers) || id:finngen_R10_C3_COLORECTAL_EXALLC	TMEM176A	Inverse variance weighted	10	0.0515642970988326	0.0265222525861439	0.0518725484974521	-0.000419317970009381	0.103547912167675	1.05291688361667	0.999580769931484	1.10909893142605	0.772324610962065
eqtl-a-ENSG00000002933	finngen_R10_C3_COLORECTAL_EXALLC	Colorectal cancer (controls excluding all cancers) || id:finngen_R10_C3_COLORECTAL_EXALLC	TMEM176A	MR Egger	10	-0.000608849653888949	0.0428726451167128	0.989017115149062	-0.084639234082646	0.0834215347748681	0.999391335657451	0.918843712108656	1.08699992025311	0.989017115149062
eqtl-a-ENSG00000002933	finngen_R10_C3_COLORECTAL_EXALLC	Colorectal cancer (controls excluding all cancers) || id:finngen_R10_C3_COLORECTAL_EXALLC	TMEM176A	Weighted median	10	0.0342886136053774	0.0334056214587476	0.304687792721943	-0.0311864044537679	0.0997636316645226	1.034883245015	0.969294875353339	1.10490972153584	0.809598992089733
eqtl-a-ENSG00000002933	finngen_R10_C3_COLORECTAL_EXALLC	Colorectal cancer (controls excluding all cancers) || id:finngen_R10_C3_COLORECTAL_EXALLC	TMEM176A	Weighted mode	10	0.0399478659588834	0.0367669282963736	0.305492504806258	-0.0321153135020089	0.112011045419776	1.04075651393511	0.968394906632467	1.11852521515735	0.882923911518357
eqtl-a-ENSG00000006652	finngen_R10_C3_COLORECTAL_EXALLC	Colorectal cancer (controls excluding all cancers) || id:finngen_R10_C3_COLORECTAL_EXALLC	IFRD1	Inverse variance weighted	7	-0.048526225098853	0.0272337535030383	0.0747751250454894	-0.101904381964808	0.00485193176710209	0.952632356100534	0.903115901708573	1.0048637214479	0.875203348559478
eqtl-a-ENSG00000006652	finngen_R10_C3_COLORECTAL_EXALLC	Colorectal cancer (controls excluding all cancers) || id:finngen_R10_C3_COLORECTAL_EXALLC	IFRD1	MR Egger	7	-0.0815520887220936	0.0503734389804286	0.166382781607351	-0.180284029123734	0.0171798516795465	0.921684699225336	0.83503300403354	1.0173282740714	0.974677729086069
eqtl-a-ENSG00000006652	finngen_R10_C3_COLORECTAL_EXALLC	Colorectal cancer (controls excluding all cancers) || id:finngen_R10_C3_COLORECTAL_EXALLC	IFRD1	Weighted median	7	-0.0583607453582366	0.0307212554559217	0.0574743110193553	-0.118574406051843	0.0018529153353699	0.943309591493065	0.888185726804895	1.00185463304375	0.56981527286543
eqtl-a-ENSG00000006652	finngen_R10_C3_COLORECTAL_EXALLC	Colorectal cancer (controls excluding all cancers) || id:finngen_R10_C3_COLORECTAL_EXALLC	IFRD1	Weighted mode	7	-0.0566857405561217	0.0295129138393601	0.103164560244229	-0.114531051681268	0.00115957056902411	0.944890963621922	0.891784246588004	1.00116024313091	0.877936869335854
eqtl-a-ENSG00000010278	finngen_R10_C3_COLORECTAL_EXALLC	Colorectal cancer (controls excluding all cancers) || id:finngen_R10_C3_COLORECTAL_EXALLC	CD9	Inverse variance weighted	6	-0.0243497782771942	0.0460639408910622	0.597077249691357	-0.114635102423676	0.0659355458692877	0.975944285939099	0.891691460602387	1.06815786776037	0.999742341689369
eqtl-a-ENSG00000010278	finngen_R10_C3_COLORECTAL_EXALLC	Colorectal cancer (controls excluding all cancers) || id:finngen_R10_C3_COLORECTAL_EXALLC	CD9	MR Egger	6	-0.07179458206574	0.0944624134852414	0.489566148132373	-0.256940912496813	0.113351748365333	0.930722063179519	0.773413911512314	1.1200258309232	0.974677729086069
eqtl-a-ENSG00000010278	finngen_R10_C3_COLORECTAL_EXALLC	Colorectal cancer (controls excluding all cancers) || id:finngen_R10_C3_COLORECTAL_EXALLC	CD9	Weighted median	6	-0.0364275063799917	0.0346083082358725	0.292540240729195	-0.104259790522302	0.0314047777623184	0.964227991740354	0.900991198040193	1.03190311079394	0.800183599641621
eqtl-a-ENSG00000010278	finngen_R10_C3_COLORECTAL_EXALLC	Colorectal cancer (controls excluding all cancers) || id:finngen_R10_C3_COLORECTAL_EXALLC	CD9	Weighted mode	6	-0.0154765289236052	0.03459452623241	0.673323350073257	-0.0832818003391288	0.0523287424919183	0.984642617102607	0.920091828494489	1.05372208880614	0.951880951941693
eqtl-a-ENSG00000011422	finngen_R10_C3_COLORECTAL_EXALLC	Colorectal cancer (controls excluding all cancers) || id:finngen_R10_C3_COLORECTAL_EXALLC	PLAUR	Inverse variance weighted	7	0.0449697272436498	0.0618654342742687	0.46728976150555	-0.0762865239339168	0.166225978421216	1.04599619424148	0.926550689574163	1.18083991591492	0.999742341689369
eqtl-a-ENSG00000011422	finngen_R10_C3_COLORECTAL_EXALLC	Colorectal cancer (controls excluding all cancers) || id:finngen_R10_C3_COLORECTAL_EXALLC	PLAUR	MR Egger	7	0.421021350717422	0.193356753744149	0.0813761036996533	0.0420421133788901	0.800000588055955	1.52351680623832	1.04293839948591	2.22554223723545	0.974677729086069
eqtl-a-ENSG00000011422	finngen_R10_C3_COLORECTAL_EXALLC	Colorectal cancer (controls excluding all cancers) || id:finngen_R10_C3_COLORECTAL_EXALLC	PLAUR	Weighted median	7	0.00673760542551673	0.0821707739757635	0.934650565489571	-0.15431711156698	0.167792322418013	1.0067603541509	0.857000213236519	1.18269096674112	0.976657332477866
eqtl-a-ENSG00000011422	finngen_R10_C3_COLORECTAL_EXALLC	Colorectal cancer (controls excluding all cancers) || id:finngen_R10_C3_COLORECTAL_EXALLC	PLAUR	Weighted mode	7	0.00423043708802495	0.114420952298244	0.97170628891417	-0.220034629416533	0.228495503592583	1.00423939801876	0.802491007685932	1.25670787444859	0.985130618841978
eqtl-a-ENSG00000021355	finngen_R10_C3_COLORECTAL_EXALLC	Colorectal cancer (controls excluding all cancers) || id:finngen_R10_C3_COLORECTAL_EXALLC	SERPINB1	Inverse variance weighted	5	0.0702692123404152	0.0408607461949045	0.0854825943923332	-0.00981785020159771	0.150356274882428	1.07279695256046	0.990230187551999	1.16224824883212	0.875203348559478
eqtl-a-ENSG00000021355	finngen_R10_C3_COLORECTAL_EXALLC	Colorectal cancer (controls excluding all cancers) || id:finngen_R10_C3_COLORECTAL_EXALLC	SERPINB1	MR Egger	5	0.017682837213216	0.0622791844922988	0.79493356531205	-0.10438436439169	0.139750038818122	1.01784010418703	0.900878965071161	1.14998631099088	0.974677729086069
eqtl-a-ENSG00000021355	finngen_R10_C3_COLORECTAL_EXALLC	Colorectal cancer (controls excluding all cancers) || id:finngen_R10_C3_COLORECTAL_EXALLC	SERPINB1	Weighted median	5	0.0571543285006165	0.0349700592667361	0.102179306876159	-0.0113869876621863	0.125695644663419	1.05881920376719	0.988677598701334	1.1339369959821	0.56981527286543
eqtl-a-ENSG00000021355	finngen_R10_C3_COLORECTAL_EXALLC	Colorectal cancer (controls excluding all cancers) || id:finngen_R10_C3_COLORECTAL_EXALLC	SERPINB1	Weighted mode	5	0.0573689675449751	0.035658955248516	0.182938146768725	-0.0125225847421163	0.127260519832067	1.05904649210084	0.987555496555803	1.13571285496634	0.877936869335854
eqtl-a-ENSG00000026297	finngen_R10_C3_COLORECTAL_EXALLC	Colorectal cancer (controls excluding all cancers) || id:finngen_R10_C3_COLORECTAL_EXALLC	RNASET2	Inverse variance weighted	5	0.0438262856002603	0.0218219942143055	0.0446057057150332	0.00105517694022156	0.0865973942602991	1.04480084217207	1.00105573383527	1.09045756685421	0.772324610962065
eqtl-a-ENSG00000026297	finngen_R10_C3_COLORECTAL_EXALLC	Colorectal cancer (controls excluding all cancers) || id:finngen_R10_C3_COLORECTAL_EXALLC	RNASET2	MR Egger	5	-0.0151176602980028	0.0438503505782119	0.753032034340483	-0.101064347431298	0.0708290268352925	0.984996037857334	0.903874868988501	1.07339768797907	0.974677729086069
eqtl-a-ENSG00000026297	finngen_R10_C3_COLORECTAL_EXALLC	Colorectal cancer (controls excluding all cancers) || id:finngen_R10_C3_COLORECTAL_EXALLC	RNASET2	Weighted median	5	0.0396563494368897	0.0229810161795049	0.0844169872320265	-0.00538644227493985	0.0846991411487193	1.04045316043435	0.994628038593464	1.08838956580058	0.56981527286543
eqtl-a-ENSG00000026297	finngen_R10_C3_COLORECTAL_EXALLC	Colorectal cancer (controls excluding all cancers) || id:finngen_R10_C3_COLORECTAL_EXALLC	RNASET2	Weighted mode	5	0.0401053101065869	0.0232981208999549	0.16028780862676	-0.00555900685732462	0.0857696270704984	1.04092038785757	0.994456415829787	1.0895552953454	0.877936869335854
eqtl-a-ENSG00000027697	finngen_R10_C3_COLORECTAL_EXALLC	Colorectal cancer (controls excluding all cancers) || id:finngen_R10_C3_COLORECTAL_EXALLC	IFNGR1	Inverse variance weighted	4	-0.00106212026755147	0.0804912866423701	0.9894718446412	-0.158825042086597	0.156700801551494	0.998938443582537	0.853145610488224	1.16964560539209	0.999742341689369
eqtl-a-ENSG00000027697	finngen_R10_C3_COLORECTAL_EXALLC	Colorectal cancer (controls excluding all cancers) || id:finngen_R10_C3_COLORECTAL_EXALLC	IFNGR1	MR Egger	4	0.11553599790392	0.178097987342205	0.583058332252341	-0.233536057286801	0.464608053094641	1.12247492056535	0.791729047624228	1.59139032612101	0.974677729086069
eqtl-a-ENSG00000027697	finngen_R10_C3_COLORECTAL_EXALLC	Colorectal cancer (controls excluding all cancers) || id:finngen_R10_C3_COLORECTAL_EXALLC	IFNGR1	Weighted median	4	0.00915811771856462	0.0814136356113897	0.910435893069957	-0.150412608079759	0.168728843516889	1.00920018158921	0.860352914615395	1.1837991005993	0.973224575350643
eqtl-a-ENSG00000027697	finngen_R10_C3_COLORECTAL_EXALLC	Colorectal cancer (controls excluding all cancers) || id:finngen_R10_C3_COLORECTAL_EXALLC	IFNGR1	Weighted mode	4	0.0359288884039809	0.0864167594556221	0.705533473163252	-0.133447960129038	0.205305736937	1.03658213086021	0.875073006479063	1.22790042209398	0.951880951941693
eqtl-a-ENSG00000044574	finngen_R10_C3_COLORECTAL_EXALLC	Colorectal cancer (controls excluding all cancers) || id:finngen_R10_C3_COLORECTAL_EXALLC	HSPA5	Inverse variance weighted	5	-0.0416843928034065	0.0701431587314129	0.55232755662504	-0.179164983916976	0.0957961983101627	0.959172454536357	0.835967966749394	1.10053475029517	0.999742341689369
eqtl-a-ENSG00000044574	finngen_R10_C3_COLORECTAL_EXALLC	Colorectal cancer (controls excluding all cancers) || id:finngen_R10_C3_COLORECTAL_EXALLC	HSPA5	MR Egger	5	-0.149856490762823	0.0929627675392281	0.205353096214267	-0.33206351513971	0.0323505336140638	0.860831504833708	0.717441752994095	1.03287950083993	0.974677729086069
eqtl-a-ENSG00000044574	finngen_R10_C3_COLORECTAL_EXALLC	Colorectal cancer (controls excluding all cancers) || id:finngen_R10_C3_COLORECTAL_EXALLC	HSPA5	Weighted median	5	-0.0384856676978661	0.0810704547201959	0.634987427390614	-0.19738375894945	0.120412423553718	0.962245495834162	0.82087555451894	1.12796195374066	0.937362392814716
eqtl-a-ENSG00000044574	finngen_R10_C3_COLORECTAL_EXALLC	Colorectal cancer (controls excluding all cancers) || id:finngen_R10_C3_COLORECTAL_EXALLC	HSPA5	Weighted mode	5	-0.0821175921010523	0.0965941538965267	0.443145145348142	-0.271442133738245	0.10720694953614	0.921163630760465	0.76227939245067	1.11316459954112	0.919736062093614
eqtl-a-ENSG00000059728	finngen_R10_C3_COLORECTAL_EXALLC	Colorectal cancer (controls excluding all cancers) || id:finngen_R10_C3_COLORECTAL_EXALLC	MXD1	Inverse variance weighted	3	-0.0924442826727475	0.156516743363877	0.554764940189688	-0.399217099665947	0.214328534320452	0.911700007036986	0.67084504530784	1.23902965169821	0.999742341689369
eqtl-a-ENSG00000059728	finngen_R10_C3_COLORECTAL_EXALLC	Colorectal cancer (controls excluding all cancers) || id:finngen_R10_C3_COLORECTAL_EXALLC	MXD1	MR Egger	3	-1.30085396136553	0.756017658967162	0.33515423645652	-2.78264857294117	0.180940650210104	0.272299160755509	0.0618744112715878	1.19834405571471	0.974677729086069
eqtl-a-ENSG00000059728	finngen_R10_C3_COLORECTAL_EXALLC	Colorectal cancer (controls excluding all cancers) || id:finngen_R10_C3_COLORECTAL_EXALLC	MXD1	Weighted median	3	-0.114603536975313	0.116326763270418	0.324532554112357	-0.342603992985333	0.113396919034706	0.891719607687378	0.709919288920492	1.12007642438236	0.823067304141198
eqtl-a-ENSG00000059728	finngen_R10_C3_COLORECTAL_EXALLC	Colorectal cancer (controls excluding all cancers) || id:finngen_R10_C3_COLORECTAL_EXALLC	MXD1	Weighted mode	3	-0.200643945513463	0.127641726750127	0.256582632260572	-0.450821729943711	0.0495338389167863	0.818203704796204	0.637104408693727	1.05078114890908	0.877936869335854
eqtl-a-ENSG00000062716	finngen_R10_C3_COLORECTAL_EXALLC	Colorectal cancer (controls excluding all cancers) || id:finngen_R10_C3_COLORECTAL_EXALLC	VMP1	Inverse variance weighted	6	-0.0110630700800557	0.0696142496999749	0.873732202940266	-0.147506999492007	0.125380859331895	0.988997900631524	0.862856398743773	1.1335801054238	0.999742341689369
eqtl-a-ENSG00000062716	finngen_R10_C3_COLORECTAL_EXALLC	Colorectal cancer (controls excluding all cancers) || id:finngen_R10_C3_COLORECTAL_EXALLC	VMP1	MR Egger	6	-0.217631996234817	0.131420279056272	0.173063330428511	-0.47521574318511	0.0399517507154765	0.804421417313509	0.621750903473983	1.04076055702869	0.974677729086069
eqtl-a-ENSG00000062716	finngen_R10_C3_COLORECTAL_EXALLC	Colorectal cancer (controls excluding all cancers) || id:finngen_R10_C3_COLORECTAL_EXALLC	VMP1	Weighted median	6	-0.064894039567179	0.0837454991726278	0.43840120598653	-0.22903521794553	0.0992471388111715	0.937166760712107	0.795300524161342	1.10433919091124	0.824707584183716
eqtl-a-ENSG00000062716	finngen_R10_C3_COLORECTAL_EXALLC	Colorectal cancer (controls excluding all cancers) || id:finngen_R10_C3_COLORECTAL_EXALLC	VMP1	Weighted mode	6	-0.0717957024271202	0.080331683650423	0.412408773352404	-0.229245802381949	0.085654397527709	0.930721020435048	0.79513306388156	1.08942975362007	0.891953858645896
eqtl-a-ENSG00000065613	finngen_R10_C3_COLORECTAL_EXALLC	Colorectal cancer (controls excluding all cancers) || id:finngen_R10_C3_COLORECTAL_EXALLC	SLK	Inverse variance weighted	6	0.0500891412915151	0.0541491635282703	0.354954716065171	-0.0560432192238948	0.156221501806925	1.0513648122162	0.945498271305855	1.16908512888104	0.999742341689369
eqtl-a-ENSG00000065613	finngen_R10_C3_COLORECTAL_EXALLC	Colorectal cancer (controls excluding all cancers) || id:finngen_R10_C3_COLORECTAL_EXALLC	SLK	MR Egger	6	0.0933949744002368	0.120429928475768	0.48133302124187	-0.142647685412268	0.329437634212741	1.09789529017466	0.867059492797426	1.39018611548645	0.974677729086069
eqtl-a-ENSG00000065613	finngen_R10_C3_COLORECTAL_EXALLC	Colorectal cancer (controls excluding all cancers) || id:finngen_R10_C3_COLORECTAL_EXALLC	SLK	Weighted median	6	0.0700036548076931	0.0588228221801173	0.234016349380003	-0.0452890766653369	0.185296386280723	1.07251210107253	0.955721165209249	1.20357511041954	0.725039531273681
eqtl-a-ENSG00000065613	finngen_R10_C3_COLORECTAL_EXALLC	Colorectal cancer (controls excluding all cancers) || id:finngen_R10_C3_COLORECTAL_EXALLC	SLK	Weighted mode	6	0.0774515488284325	0.0625754820123806	0.270765335718979	-0.0451963959158335	0.200099493572699	1.08052987825174	0.955809746267973	1.2215242859298	0.877936869335854
eqtl-a-ENSG00000065618	finngen_R10_C3_COLORECTAL_EXALLC	Colorectal cancer (controls excluding all cancers) || id:finngen_R10_C3_COLORECTAL_EXALLC	COL17A1	Inverse variance weighted	4	0.0272196333253723	0.0651671197766036	0.676174019519011	-0.100507921436771	0.154947188087515	1.0275934717517	0.904377948411661	1.1675962964834	0.999742341689369
eqtl-a-ENSG00000065618	finngen_R10_C3_COLORECTAL_EXALLC	Colorectal cancer (controls excluding all cancers) || id:finngen_R10_C3_COLORECTAL_EXALLC	COL17A1	MR Egger	4	0.0473147876108044	0.127233175259881	0.745690166798294	-0.202062235898561	0.29669181112017	1.04845199683803	0.817044076887583	1.34540059804497	0.974677729086069
eqtl-a-ENSG00000065618	finngen_R10_C3_COLORECTAL_EXALLC	Colorectal cancer (controls excluding all cancers) || id:finngen_R10_C3_COLORECTAL_EXALLC	COL17A1	Weighted median	4	0.0491080614752198	0.0707495892361769	0.48761265974542	-0.0895611334276869	0.187777256378126	1.05033384523252	0.914332367144056	1.20656473081753	0.833685230459153
eqtl-a-ENSG00000065618	finngen_R10_C3_COLORECTAL_EXALLC	Colorectal cancer (controls excluding all cancers) || id:finngen_R10_C3_COLORECTAL_EXALLC	COL17A1	Weighted mode	4	0.0544676966144471	0.0710057165067765	0.498870370068173	-0.0847035077388348	0.193638900967729	1.05597836418652	0.918784656561691	1.21365795310838	0.927898888326801
eqtl-a-ENSG00000074800	finngen_R10_C3_COLORECTAL_EXALLC	Colorectal cancer (controls excluding all cancers) || id:finngen_R10_C3_COLORECTAL_EXALLC	ENO1	Inverse variance weighted	2	-0.036780379664581	0.0635229996674643	0.562583194437442	-0.161285459012811	0.087724699683649	0.963887801467375	0.851049096794173	1.09168753872999	0.999742341689369
eqtl-a-ENSG00000078401	finngen_R10_C3_COLORECTAL_EXALLC	Colorectal cancer (controls excluding all cancers) || id:finngen_R10_C3_COLORECTAL_EXALLC	EDN1	Inverse variance weighted	3	0.110326728156711	0.0759807014917372	0.146491543317216	-0.0385954467670936	0.259248903080516	1.11664284952376	0.962139867217272	1.29595633221066	0.915479413018419
eqtl-a-ENSG00000078401	finngen_R10_C3_COLORECTAL_EXALLC	Colorectal cancer (controls excluding all cancers) || id:finngen_R10_C3_COLORECTAL_EXALLC	EDN1	MR Egger	3	0.170513875259868	0.199587157825899	0.549907170414182	-0.220676954078893	0.56170470459863	1.18591410668608	0.801975713431193	1.75365942494681	0.974677729086069
eqtl-a-ENSG00000078401	finngen_R10_C3_COLORECTAL_EXALLC	Colorectal cancer (controls excluding all cancers) || id:finngen_R10_C3_COLORECTAL_EXALLC	EDN1	Weighted median	3	0.107908965372392	0.0810821333803049	0.183235091801433	-0.051012016053006	0.266829946797789	1.11394633308091	0.950267252002154	1.30581836885357	0.688791536190271
eqtl-a-ENSG00000078401	finngen_R10_C3_COLORECTAL_EXALLC	Colorectal cancer (controls excluding all cancers) || id:finngen_R10_C3_COLORECTAL_EXALLC	EDN1	Weighted mode	3	0.0568868222194988	0.0942941408939857	0.607619981785852	-0.127929693932713	0.241703338371711	1.05853600086058	0.879915240350104	1.27341636300342	0.951880951941693
eqtl-a-ENSG00000080824	finngen_R10_C3_COLORECTAL_EXALLC	Colorectal cancer (controls excluding all cancers) || id:finngen_R10_C3_COLORECTAL_EXALLC	HSP90AA1	Inverse variance weighted	2	0.0878694076107628	0.0802940106553452	0.273803376578697	-0.0695068532737138	0.245245668495239	1.0918455260015	0.932853740260632	1.27793522306769	0.917241311538636
eqtl-a-ENSG00000083937	finngen_R10_C3_COLORECTAL_EXALLC	Colorectal cancer (controls excluding all cancers) || id:finngen_R10_C3_COLORECTAL_EXALLC	CHMP2B	Inverse variance weighted (multiplicative random effects)	3	-0.0314005960215736	0.0658332626096887	0.633382351290923	-0.160433790736563	0.0976325986934163	0.969087282797402	0.85177421704857	1.10255762957204	0.999742341689369
eqtl-a-ENSG00000083937	finngen_R10_C3_COLORECTAL_EXALLC	Colorectal cancer (controls excluding all cancers) || id:finngen_R10_C3_COLORECTAL_EXALLC	CHMP2B	MR Egger	3	-0.526918518061722	0.542085138776486	0.50903151528498	-1.58940539006363	0.535568353940189	0.590421542692222	0.204046903986446	1.70841895301788	0.974677729086069
eqtl-a-ENSG00000083937	finngen_R10_C3_COLORECTAL_EXALLC	Colorectal cancer (controls excluding all cancers) || id:finngen_R10_C3_COLORECTAL_EXALLC	CHMP2B	Weighted median	3	-0.0590723983534007	0.0396918782049912	0.136678595596602	-0.136868479635183	0.018723682928382	0.942638521209822	0.872084915516189	1.01890007023306	0.605290923356379
eqtl-a-ENSG00000083937	finngen_R10_C3_COLORECTAL_EXALLC	Colorectal cancer (controls excluding all cancers) || id:finngen_R10_C3_COLORECTAL_EXALLC	CHMP2B	Weighted mode	3	-0.0642874498049264	0.0374719729143021	0.228368867335395	-0.137732516716959	0.00915761710710572	0.937735408925334	0.871331727248881	1.00919967637216	0.877936869335854
eqtl-a-ENSG00000084733	finngen_R10_C3_COLORECTAL_EXALLC	Colorectal cancer (controls excluding all cancers) || id:finngen_R10_C3_COLORECTAL_EXALLC	RAB10	Inverse variance weighted	2	-0.0421409901617626	0.192262373406488	0.826506094244413	-0.418975242038479	0.334693261714954	0.958734598896879	0.657720478884549	1.39751164914435	0.999742341689369
eqtl-a-ENSG00000086548	finngen_R10_C3_COLORECTAL_EXALLC	Colorectal cancer (controls excluding all cancers) || id:finngen_R10_C3_COLORECTAL_EXALLC	CEACAM6	Inverse variance weighted	8	0.000751033489222037	0.0606508700790308	0.990120129997701	-0.118124671865678	0.119626738844122	1.00075131558549	0.888585264125964	1.12707607933516	0.999742341689369
eqtl-a-ENSG00000086548	finngen_R10_C3_COLORECTAL_EXALLC	Colorectal cancer (controls excluding all cancers) || id:finngen_R10_C3_COLORECTAL_EXALLC	CEACAM6	MR Egger	8	-0.160644581939786	0.128913983189275	0.259161850587844	-0.413315988990765	0.0920268251111934	0.851594689458568	0.661453237860564	1.09639423258355	0.974677729086069
eqtl-a-ENSG00000086548	finngen_R10_C3_COLORECTAL_EXALLC	Colorectal cancer (controls excluding all cancers) || id:finngen_R10_C3_COLORECTAL_EXALLC	CEACAM6	Weighted median	8	-0.0560513515610743	0.0766690358159254	0.46472907197884	-0.206322661760288	0.0942199586381395	0.945490582226375	0.81357052582972	1.0988014101999	0.833685230459153
eqtl-a-ENSG00000086548	finngen_R10_C3_COLORECTAL_EXALLC	Colorectal cancer (controls excluding all cancers) || id:finngen_R10_C3_COLORECTAL_EXALLC	CEACAM6	Weighted mode	8	-0.041368990427218	0.0878768678232552	0.652128157219099	-0.213607651360798	0.130869670506362	0.959475027521304	0.807665209211612	1.13981921956949	0.951880951941693
eqtl-a-ENSG00000087460	finngen_R10_C3_COLORECTAL_EXALLC	Colorectal cancer (controls excluding all cancers) || id:finngen_R10_C3_COLORECTAL_EXALLC	GNAS	Inverse variance weighted	5	0.0394952297308096	0.0531888069241591	0.457755522894009	-0.0647548318405422	0.143745291302161	1.04028553643108	0.937297230647346	1.15458998695673	0.999742341689369
eqtl-a-ENSG00000087460	finngen_R10_C3_COLORECTAL_EXALLC	Colorectal cancer (controls excluding all cancers) || id:finngen_R10_C3_COLORECTAL_EXALLC	GNAS	MR Egger	5	-0.164600689043884	0.121495360940193	0.268480265270232	-0.402731596486663	0.0735302183988939	0.848232344940581	0.668491500713929	1.07630106027525	0.974677729086069
eqtl-a-ENSG00000087460	finngen_R10_C3_COLORECTAL_EXALLC	Colorectal cancer (controls excluding all cancers) || id:finngen_R10_C3_COLORECTAL_EXALLC	GNAS	Weighted median	5	0.00857253598219408	0.0509017286932884	0.866258023920893	-0.0911948522566513	0.108339924221039	1.00860938539114	0.912839824669264	1.11442650156907	0.973224575350643
eqtl-a-ENSG00000087460	finngen_R10_C3_COLORECTAL_EXALLC	Colorectal cancer (controls excluding all cancers) || id:finngen_R10_C3_COLORECTAL_EXALLC	GNAS	Weighted mode	5	0.0018296227459319	0.054803396152598	0.974966906857878	-0.10558503371316	0.109244279205024	1.00183129752688	0.899797956432263	1.11543479458874	0.985130618841978
eqtl-a-ENSG00000088002	finngen_R10_C3_COLORECTAL_EXALLC	Colorectal cancer (controls excluding all cancers) || id:finngen_R10_C3_COLORECTAL_EXALLC	SULT2B1	Inverse variance weighted	2	-0.0688555523462472	0.0754615808127113	0.361527465450845	-0.216760250739161	0.0790491460466669	0.933461506664782	0.805122973805588	1.08225750944139	0.999742341689369
eqtl-a-ENSG00000092820	finngen_R10_C3_COLORECTAL_EXALLC	Colorectal cancer (controls excluding all cancers) || id:finngen_R10_C3_COLORECTAL_EXALLC	EZR	Inverse variance weighted	2	0.16834168841433	0.17603024677922	0.338909317979602	-0.176677595272942	0.513360972101602	1.18334087544492	0.838049932231867	1.67089760841521	0.99919622150824
eqtl-a-ENSG00000096696	finngen_R10_C3_COLORECTAL_EXALLC	Colorectal cancer (controls excluding all cancers) || id:finngen_R10_C3_COLORECTAL_EXALLC	DSP	Inverse variance weighted	4	-0.0294756156512403	0.0397040463047804	0.457855215184142	-0.10729554640861	0.0483443151061292	0.970954553446995	0.89826015619281	1.04953196282825	0.999742341689369
eqtl-a-ENSG00000096696	finngen_R10_C3_COLORECTAL_EXALLC	Colorectal cancer (controls excluding all cancers) || id:finngen_R10_C3_COLORECTAL_EXALLC	DSP	MR Egger	4	-0.035699038728767	0.0805171729293352	0.700846119743919	-0.193512697670264	0.12211462021273	0.964930656543959	0.824059372494489	1.12988360185732	0.974677729086069
eqtl-a-ENSG00000096696	finngen_R10_C3_COLORECTAL_EXALLC	Colorectal cancer (controls excluding all cancers) || id:finngen_R10_C3_COLORECTAL_EXALLC	DSP	Weighted median	4	-0.0292037891916601	0.0351312121577121	0.405816834379989	-0.0980609650207757	0.0396533866374555	0.971218520460655	0.906593631569519	1.04045007778488	0.824707584183716
eqtl-a-ENSG00000096696	finngen_R10_C3_COLORECTAL_EXALLC	Colorectal cancer (controls excluding all cancers) || id:finngen_R10_C3_COLORECTAL_EXALLC	DSP	Weighted mode	4	-0.0606366506852733	0.0372826801391531	0.202339254135335	-0.133710703758013	0.0124374023874669	0.941165149368008	0.874843116824066	1.0125150685309	0.877936869335854
eqtl-a-ENSG00000099194	finngen_R10_C3_COLORECTAL_EXALLC	Colorectal cancer (controls excluding all cancers) || id:finngen_R10_C3_COLORECTAL_EXALLC	SCD	Inverse variance weighted	5	0.0630268830827597	0.0722570321499613	0.383066823905651	-0.0785968999311643	0.204650666096684	1.06505547082082	0.924412480085795	1.2270963237321	0.999742341689369
eqtl-a-ENSG00000099194	finngen_R10_C3_COLORECTAL_EXALLC	Colorectal cancer (controls excluding all cancers) || id:finngen_R10_C3_COLORECTAL_EXALLC	SCD	MR Egger	5	0.32512697805643	0.209618705046582	0.21868352219673	-0.0857256838348702	0.73597963994773	1.38420639866035	0.91784597667815	2.08752601501474	0.974677729086069
eqtl-a-ENSG00000099194	finngen_R10_C3_COLORECTAL_EXALLC	Colorectal cancer (controls excluding all cancers) || id:finngen_R10_C3_COLORECTAL_EXALLC	SCD	Weighted median	5	0.106261651157973	0.0829111971157125	0.199971736313304	-0.0562442951888235	0.268767597504769	1.1121128240497	0.94530817344131	1.30835104166439	0.688791536190271
eqtl-a-ENSG00000099194	finngen_R10_C3_COLORECTAL_EXALLC	Colorectal cancer (controls excluding all cancers) || id:finngen_R10_C3_COLORECTAL_EXALLC	SCD	Weighted mode	5	0.120761244848146	0.0914144278600623	0.256994132072356	-0.0584110337575764	0.299933523453868	1.12835547952053	0.943262155156386	1.34976907660725	0.877936869335854
eqtl-a-ENSG00000099204	finngen_R10_C3_COLORECTAL_EXALLC	Colorectal cancer (controls excluding all cancers) || id:finngen_R10_C3_COLORECTAL_EXALLC	ABLIM1	Inverse variance weighted	5	0.0509995787640114	0.10096529597501	0.6134746351474	-0.146892401347009	0.248891558875032	1.05232245000702	0.863386871682984	1.28260293862262	0.999742341689369
eqtl-a-ENSG00000099204	finngen_R10_C3_COLORECTAL_EXALLC	Colorectal cancer (controls excluding all cancers) || id:finngen_R10_C3_COLORECTAL_EXALLC	ABLIM1	MR Egger	5	0.0734682308198386	0.298295902479257	0.82134565194626	-0.511191738039505	0.658128199679182	1.07623434504597	0.599780371642883	1.93117417678047	0.974677729086069
eqtl-a-ENSG00000099204	finngen_R10_C3_COLORECTAL_EXALLC	Colorectal cancer (controls excluding all cancers) || id:finngen_R10_C3_COLORECTAL_EXALLC	ABLIM1	Weighted median	5	0.00462659614443736	0.0783989561605227	0.952941362061396	-0.149035357930187	0.158288550219062	1.00463731536517	0.861538652136896	1.17150418373077	0.984706074130109
eqtl-a-ENSG00000099204	finngen_R10_C3_COLORECTAL_EXALLC	Colorectal cancer (controls excluding all cancers) || id:finngen_R10_C3_COLORECTAL_EXALLC	ABLIM1	Weighted mode	5	0.0114986431702929	0.0854493362587159	0.899453848509334	-0.15598205589679	0.178979342237376	1.01156500668722	0.855574542751174	1.19599603731045	0.985130618841978
eqtl-a-ENSG00000100342	finngen_R10_C3_COLORECTAL_EXALLC	Colorectal cancer (controls excluding all cancers) || id:finngen_R10_C3_COLORECTAL_EXALLC	APOL1	Inverse variance weighted	2	-0.15838653806469	0.241885532679447	0.512596820105828	-0.632482182116406	0.315709105987027	0.853519800305569	0.531271450516196	1.37123131462426	0.999742341689369
eqtl-a-ENSG00000100558	finngen_R10_C3_COLORECTAL_EXALLC	Colorectal cancer (controls excluding all cancers) || id:finngen_R10_C3_COLORECTAL_EXALLC	PLEK2	Inverse variance weighted	12	0.0211431895280617	0.0420987733562763	0.615507035829895	-0.0613704062502399	0.103656785306363	1.02136829041083	0.940474817500504	1.10921968908134	0.999742341689369
eqtl-a-ENSG00000100558	finngen_R10_C3_COLORECTAL_EXALLC	Colorectal cancer (controls excluding all cancers) || id:finngen_R10_C3_COLORECTAL_EXALLC	PLEK2	MR Egger	12	0.0180937257471121	0.0886743612969971	0.842409618871313	-0.155708022395002	0.191895473889226	1.01825840894761	0.855809030966511	1.21154387237717	0.974677729086069
eqtl-a-ENSG00000100558	finngen_R10_C3_COLORECTAL_EXALLC	Colorectal cancer (controls excluding all cancers) || id:finngen_R10_C3_COLORECTAL_EXALLC	PLEK2	Weighted median	12	0.0108111228571752	0.0558218495266757	0.846432807026578	-0.0985997022151092	0.12022194792946	1.01086977421769	0.906105347400278	1.12774712494386	0.973224575350643
eqtl-a-ENSG00000100558	finngen_R10_C3_COLORECTAL_EXALLC	Colorectal cancer (controls excluding all cancers) || id:finngen_R10_C3_COLORECTAL_EXALLC	PLEK2	Weighted mode	12	0.0126213656520506	0.0603013252711322	0.838035982340476	-0.105569231879368	0.13081196318347	1.01270135124241	0.899812175002356	1.13975344555158	0.985130618841978
eqtl-a-ENSG00000100852	finngen_R10_C3_COLORECTAL_EXALLC	Colorectal cancer (controls excluding all cancers) || id:finngen_R10_C3_COLORECTAL_EXALLC	ARHGAP5	Inverse variance weighted	2	0.0550475276067405	0.0579688966994872	0.342313229679944	-0.0585715099242544	0.168666565137735	1.05659083071565	0.943110796206631	1.18372537780576	0.99919622150824
eqtl-a-ENSG00000101558	finngen_R10_C3_COLORECTAL_EXALLC	Colorectal cancer (controls excluding all cancers) || id:finngen_R10_C3_COLORECTAL_EXALLC	VAPA	Inverse variance weighted	4	-0.0189019649274347	0.0291287425099272	0.516395826700339	-0.0759943002468919	0.0381903703920225	0.981275556947933	0.926821489197991	1.03892899537397	0.999742341689369
eqtl-a-ENSG00000101558	finngen_R10_C3_COLORECTAL_EXALLC	Colorectal cancer (controls excluding all cancers) || id:finngen_R10_C3_COLORECTAL_EXALLC	VAPA	MR Egger	4	-0.0123849498229283	0.0684203020799582	0.87304038126658	-0.146488741899646	0.12171884225379	0.987691428031009	0.863735456300472	1.12943650731245	0.974677729086069
eqtl-a-ENSG00000101558	finngen_R10_C3_COLORECTAL_EXALLC	Colorectal cancer (controls excluding all cancers) || id:finngen_R10_C3_COLORECTAL_EXALLC	VAPA	Weighted median	4	-0.0242361110249055	0.0307592968426327	0.430738826168244	-0.0845243328364656	0.0360521107866545	0.976055225149427	0.918949294461878	1.03670986885014	0.824707584183716
eqtl-a-ENSG00000101558	finngen_R10_C3_COLORECTAL_EXALLC	Colorectal cancer (controls excluding all cancers) || id:finngen_R10_C3_COLORECTAL_EXALLC	VAPA	Weighted mode	4	-0.0225710751204739	0.0310286612791441	0.519593689100623	-0.0833872512275963	0.0382451009866486	0.97768174587594	0.919994809109183	1.03898585813171	0.93162589562445
eqtl-a-ENSG00000101782	finngen_R10_C3_COLORECTAL_EXALLC	Colorectal cancer (controls excluding all cancers) || id:finngen_R10_C3_COLORECTAL_EXALLC	RIOK3	Inverse variance weighted (multiplicative random effects)	8	-0.0301290886223279	0.111159728863031	0.786357806587362	-0.248002157193868	0.187743979949213	0.970320268156881	0.780358259892165	1.20652458132005	0.999742341689369
eqtl-a-ENSG00000101782	finngen_R10_C3_COLORECTAL_EXALLC	Colorectal cancer (controls excluding all cancers) || id:finngen_R10_C3_COLORECTAL_EXALLC	RIOK3	MR Egger	8	-0.210201754206454	0.361017764392871	0.581602708984768	-0.91779657241648	0.497393064003573	0.810420723685087	0.399398117066665	1.64442875745615	0.974677729086069
eqtl-a-ENSG00000101782	finngen_R10_C3_COLORECTAL_EXALLC	Colorectal cancer (controls excluding all cancers) || id:finngen_R10_C3_COLORECTAL_EXALLC	RIOK3	Weighted median	8	-0.134900906556786	0.115221299454295	0.241679843757894	-0.360734653487203	0.0909328403736315	0.873802495495988	0.697163963952497	1.0951954498713	0.725039531273681
eqtl-a-ENSG00000101782	finngen_R10_C3_COLORECTAL_EXALLC	Colorectal cancer (controls excluding all cancers) || id:finngen_R10_C3_COLORECTAL_EXALLC	RIOK3	Weighted mode	8	-0.224929037269329	0.127290559659065	0.120554405333258	-0.474418534201096	0.0245604596624382	0.798572885661341	0.622246766507022	1.02486455219898	0.877936869335854
eqtl-a-ENSG00000102471	finngen_R10_C3_COLORECTAL_EXALLC	Colorectal cancer (controls excluding all cancers) || id:finngen_R10_C3_COLORECTAL_EXALLC	NDFIP2	Inverse variance weighted	2	0.120125733508244	0.107505935258228	0.263828894993304	-0.0905858995978827	0.33083736661437	1.12763862462668	0.913395870193043	1.39213336653385	0.915479413018419
eqtl-a-ENSG00000102554	finngen_R10_C3_COLORECTAL_EXALLC	Colorectal cancer (controls excluding all cancers) || id:finngen_R10_C3_COLORECTAL_EXALLC	KLF5	Inverse variance weighted (multiplicative random effects)	3	0.0855467124018096	0.15009835353814	0.568719944638137	-0.208646060532945	0.379739485336564	1.08931244455622	0.8116824712697	1.46190369247334	0.999742341689369
eqtl-a-ENSG00000102554	finngen_R10_C3_COLORECTAL_EXALLC	Colorectal cancer (controls excluding all cancers) || id:finngen_R10_C3_COLORECTAL_EXALLC	KLF5	MR Egger	3	0.477956813609551	0.481326892558228	0.502236512569756	-0.465443895804576	1.42135752302368	1.61277583191285	0.62785634052755	4.14274049031135	0.974677729086069
eqtl-a-ENSG00000102554	finngen_R10_C3_COLORECTAL_EXALLC	Colorectal cancer (controls excluding all cancers) || id:finngen_R10_C3_COLORECTAL_EXALLC	KLF5	Weighted median	3	0.110530972919342	0.0703765029725409	0.116283393085937	-0.0274069729068378	0.248468918745523	1.11687094126998	0.972965190466962	1.28206097368666	0.56981527286543
eqtl-a-ENSG00000102554	finngen_R10_C3_COLORECTAL_EXALLC	Colorectal cancer (controls excluding all cancers) || id:finngen_R10_C3_COLORECTAL_EXALLC	KLF5	Weighted mode	3	0.170967034261931	0.071404880239212	0.138975939017005	0.0310134689930752	0.310920599530786	1.18645163612315	1.0314993970512	1.36468086058362	0.877936869335854
eqtl-a-ENSG00000102572	finngen_R10_C3_COLORECTAL_EXALLC	Colorectal cancer (controls excluding all cancers) || id:finngen_R10_C3_COLORECTAL_EXALLC	STK24	Inverse variance weighted	2	0.0574452817451542	0.166408729909255	0.729939554765702	-0.268715828876986	0.383606392367295	1.05912731547078	0.764360433951739	1.46756768214296	0.999742341689369
eqtl-a-ENSG00000102804	finngen_R10_C3_COLORECTAL_EXALLC	Colorectal cancer (controls excluding all cancers) || id:finngen_R10_C3_COLORECTAL_EXALLC	TSC22D1	Inverse variance weighted (multiplicative random effects)	11	0.0617638269176413	0.0686814321282771	0.368503625722313	-0.0728517800537819	0.196379433889064	1.06371109513193	0.929738625622599	1.21698858445197	0.999742341689369
eqtl-a-ENSG00000102804	finngen_R10_C3_COLORECTAL_EXALLC	Colorectal cancer (controls excluding all cancers) || id:finngen_R10_C3_COLORECTAL_EXALLC	TSC22D1	MR Egger	11	0.101894694131634	0.194533203900032	0.613076391016205	-0.279390385512428	0.483179773775696	1.10726686388968	0.756244618638419	1.62122133189591	0.974677729086069
eqtl-a-ENSG00000102804	finngen_R10_C3_COLORECTAL_EXALLC	Colorectal cancer (controls excluding all cancers) || id:finngen_R10_C3_COLORECTAL_EXALLC	TSC22D1	Weighted median	11	0.116147613442322	0.0693641463370907	0.0940398755749772	-0.0198061133783755	0.25210134026302	1.12316165365514	0.980388739141059	1.28672642787246	0.56981527286543
eqtl-a-ENSG00000102804	finngen_R10_C3_COLORECTAL_EXALLC	Colorectal cancer (controls excluding all cancers) || id:finngen_R10_C3_COLORECTAL_EXALLC	TSC22D1	Weighted mode	11	0.129280420481799	0.0767311807513804	0.122920126699521	-0.0211126937909064	0.279673534754505	1.13800920051417	0.979108618889968	1.32269792694005	0.877936869335854
eqtl-a-ENSG00000102854	finngen_R10_C3_COLORECTAL_EXALLC	Colorectal cancer (controls excluding all cancers) || id:finngen_R10_C3_COLORECTAL_EXALLC	MSLN	Inverse variance weighted	3	0.000425296845278391	0.0840475536067461	0.995962567333681	-0.164307908223944	0.165158501914501	1.0004253872968	0.848480727461078	1.1795800695943	0.999742341689369
eqtl-a-ENSG00000102854	finngen_R10_C3_COLORECTAL_EXALLC	Colorectal cancer (controls excluding all cancers) || id:finngen_R10_C3_COLORECTAL_EXALLC	MSLN	MR Egger	3	0.0760565013855102	0.137367828414445	0.67808887474438	-0.193184442306801	0.345297445077821	1.07902353875991	0.824329918805032	1.41240997158729	0.974677729086069
eqtl-a-ENSG00000102854	finngen_R10_C3_COLORECTAL_EXALLC	Colorectal cancer (controls excluding all cancers) || id:finngen_R10_C3_COLORECTAL_EXALLC	MSLN	Weighted median	3	0.0440407454558856	0.0919746300657768	0.632055446989356	-0.136229529473037	0.224311020384808	1.04502493403833	0.872642312369805	1.25146018853487	0.937362392814716
eqtl-a-ENSG00000102854	finngen_R10_C3_COLORECTAL_EXALLC	Colorectal cancer (controls excluding all cancers) || id:finngen_R10_C3_COLORECTAL_EXALLC	MSLN	Weighted mode	3	0.0784200480086471	0.117386464565059	0.572874972997519	-0.151657422538869	0.308497518556163	1.08157687748014	0.859282601176376	1.36137813136003	0.951880951941693
eqtl-a-ENSG00000103769	finngen_R10_C3_COLORECTAL_EXALLC	Colorectal cancer (controls excluding all cancers) || id:finngen_R10_C3_COLORECTAL_EXALLC	RAB11A	Inverse variance weighted	4	-0.194080551350149	0.0964938396631767	0.0442910527857067	-0.383208477089975	-0.00495262561032295	0.823591560184416	0.681670771732524	0.995059618418192	0.772324610962065
eqtl-a-ENSG00000103769	finngen_R10_C3_COLORECTAL_EXALLC	Colorectal cancer (controls excluding all cancers) || id:finngen_R10_C3_COLORECTAL_EXALLC	RAB11A	MR Egger	4	-0.265140383759169	0.249234396377644	0.398858078659815	-0.753639800659352	0.223359033141013	0.767098254280081	0.470650357849242	1.25026938130585	0.974677729086069
eqtl-a-ENSG00000103769	finngen_R10_C3_COLORECTAL_EXALLC	Colorectal cancer (controls excluding all cancers) || id:finngen_R10_C3_COLORECTAL_EXALLC	RAB11A	Weighted median	4	-0.224715408801043	0.117623594444009	0.0560737531621766	-0.455257653911302	0.0058268363092151	0.798743501787301	0.634284521005045	1.00584384534013	0.56981527286543
eqtl-a-ENSG00000103769	finngen_R10_C3_COLORECTAL_EXALLC	Colorectal cancer (controls excluding all cancers) || id:finngen_R10_C3_COLORECTAL_EXALLC	RAB11A	Weighted mode	4	-0.207142692730683	0.135740152767139	0.224429328373622	-0.473193392154276	0.05890800669291	0.812903646270256	0.623009574362743	1.06067766100609	0.877936869335854
eqtl-a-ENSG00000104327	finngen_R10_C3_COLORECTAL_EXALLC	Colorectal cancer (controls excluding all cancers) || id:finngen_R10_C3_COLORECTAL_EXALLC	CALB1	Inverse variance weighted	3	0.0246393907168261	0.072798568538579	0.73501669798393	-0.118045803618789	0.167324585052441	1.02494544903128	0.88865534805162	1.1821379073374	0.999742341689369
eqtl-a-ENSG00000104327	finngen_R10_C3_COLORECTAL_EXALLC	Colorectal cancer (controls excluding all cancers) || id:finngen_R10_C3_COLORECTAL_EXALLC	CALB1	MR Egger	3	0.150538804775089	0.424255870720911	0.782930855438075	-0.681002701837897	0.982080311388075	1.16246041324281	0.506109261170276	2.67000491007021	0.974677729086069
eqtl-a-ENSG00000104327	finngen_R10_C3_COLORECTAL_EXALLC	Colorectal cancer (controls excluding all cancers) || id:finngen_R10_C3_COLORECTAL_EXALLC	CALB1	Weighted median	3	0.0238661226912636	0.0788585142136885	0.762160535971859	-0.130696565167566	0.178428810550093	1.02415319783833	0.877483993207413	1.1953377848051	0.973224575350643
eqtl-a-ENSG00000104327	finngen_R10_C3_COLORECTAL_EXALLC	Colorectal cancer (controls excluding all cancers) || id:finngen_R10_C3_COLORECTAL_EXALLC	CALB1	Weighted mode	3	-0.0191279073402159	0.0796940686088261	0.83267526790106	-0.175328281813515	0.137072467133083	0.981053870226153	0.839181487524812	1.14691125887981	0.985130618841978
eqtl-a-ENSG00000105220	finngen_R10_C3_COLORECTAL_EXALLC	Colorectal cancer (controls excluding all cancers) || id:finngen_R10_C3_COLORECTAL_EXALLC	GPI	Inverse variance weighted	2	-0.0271982947616986	0.131997963522489	0.836751177982143	-0.285914303265777	0.231517713742379	0.973168248224315	0.751326999458306	1.26051165475857	0.999742341689369
eqtl-a-ENSG00000105854	finngen_R10_C3_COLORECTAL_EXALLC	Colorectal cancer (controls excluding all cancers) || id:finngen_R10_C3_COLORECTAL_EXALLC	PON2	Inverse variance weighted	4	0.0508113155796449	0.0371635013533839	0.171551018934451	-0.0220291470729876	0.123651778232277	1.05212435507918	0.978211722627209	1.13162174705674	0.915479413018419
eqtl-a-ENSG00000105854	finngen_R10_C3_COLORECTAL_EXALLC	Colorectal cancer (controls excluding all cancers) || id:finngen_R10_C3_COLORECTAL_EXALLC	PON2	MR Egger	4	0.101386549244309	0.0504047610125049	0.18195443861884	0.0025932176597992	0.200179880828818	1.10670435482405	1.00259658295707	1.22162248486235	0.974677729086069
eqtl-a-ENSG00000105854	finngen_R10_C3_COLORECTAL_EXALLC	Colorectal cancer (controls excluding all cancers) || id:finngen_R10_C3_COLORECTAL_EXALLC	PON2	Weighted median	4	0.0505675511336692	0.032870093108717	0.123949356247157	-0.0138578313594161	0.114992933626754	1.05186791582532	0.986237746376149	1.1218655100235	0.57636450654928
eqtl-a-ENSG00000105854	finngen_R10_C3_COLORECTAL_EXALLC	Colorectal cancer (controls excluding all cancers) || id:finngen_R10_C3_COLORECTAL_EXALLC	PON2	Weighted mode	4	0.0678248282182694	0.0352499116014429	0.150030370723604	-0.00126499852055882	0.136914654957098	1.07017782710179	0.998735801252797	1.14673027659936	0.877936869335854
eqtl-a-ENSG00000105971	finngen_R10_C3_COLORECTAL_EXALLC	Colorectal cancer (controls excluding all cancers) || id:finngen_R10_C3_COLORECTAL_EXALLC	CAV2	Inverse variance weighted	9	-0.00110243698797285	0.0453627840672549	0.98061117960225	-0.0900134937597925	0.0878086197838468	0.998898170472434	0.913918852986552	1.09177915710188	0.999742341689369
eqtl-a-ENSG00000105971	finngen_R10_C3_COLORECTAL_EXALLC	Colorectal cancer (controls excluding all cancers) || id:finngen_R10_C3_COLORECTAL_EXALLC	CAV2	MR Egger	9	0.087516636426393	0.0567573514822292	0.166990944727871	-0.0237277724787762	0.198761045331562	1.09146042229289	0.97655151777517	1.21989043255579	0.974677729086069
eqtl-a-ENSG00000105971	finngen_R10_C3_COLORECTAL_EXALLC	Colorectal cancer (controls excluding all cancers) || id:finngen_R10_C3_COLORECTAL_EXALLC	CAV2	Weighted median	9	0.0243996799549161	0.045916705162044	0.595148519579506	-0.0655970621626901	0.114396422072522	1.02469978802175	0.936508142842313	1.12119650383928	0.922480205348234
eqtl-a-ENSG00000105971	finngen_R10_C3_COLORECTAL_EXALLC	Colorectal cancer (controls excluding all cancers) || id:finngen_R10_C3_COLORECTAL_EXALLC	CAV2	Weighted mode	9	0.0223110354789627	0.0459861941910047	0.640563812666664	-0.0678219051354066	0.112443976093332	1.02256178800819	0.934426875386964	1.11900956386928	0.951880951941693
eqtl-a-ENSG00000105993	finngen_R10_C3_COLORECTAL_EXALLC	Colorectal cancer (controls excluding all cancers) || id:finngen_R10_C3_COLORECTAL_EXALLC	DNAJB6	Inverse variance weighted (multiplicative random effects)	7	-0.0133782978719449	0.0596222431553988	0.822458252409124	-0.130237894456526	0.103481298712637	0.986710793814123	0.877886561730641	1.10902505297492	0.999742341689369
eqtl-a-ENSG00000105993	finngen_R10_C3_COLORECTAL_EXALLC	Colorectal cancer (controls excluding all cancers) || id:finngen_R10_C3_COLORECTAL_EXALLC	DNAJB6	MR Egger	7	-0.100170034386819	0.144431317695579	0.51885856260822	-0.383255417070155	0.182915348296517	0.904683577639862	0.681638774870982	1.20071276139796	0.974677729086069
eqtl-a-ENSG00000105993	finngen_R10_C3_COLORECTAL_EXALLC	Colorectal cancer (controls excluding all cancers) || id:finngen_R10_C3_COLORECTAL_EXALLC	DNAJB6	Weighted median	7	-0.042465242648974	0.0394099866145117	0.281245824188769	-0.119708816413417	0.034778331115469	0.958423777213687	0.887178730994637	1.03539016957577	0.79260186816835
eqtl-a-ENSG00000105993	finngen_R10_C3_COLORECTAL_EXALLC	Colorectal cancer (controls excluding all cancers) || id:finngen_R10_C3_COLORECTAL_EXALLC	DNAJB6	Weighted mode	7	-0.0463377990123272	0.0401778316425195	0.292645623111951	-0.125086349031665	0.032410751007011	0.954719404442067	0.882420703121532	1.03294170002342	0.877936869335854
eqtl-a-ENSG00000106077	finngen_R10_C3_COLORECTAL_EXALLC	Colorectal cancer (controls excluding all cancers) || id:finngen_R10_C3_COLORECTAL_EXALLC	ABHD11	Inverse variance weighted	2	-0.00608095337996863	0.0313417944048891	0.846159761304164	-0.0675108704135512	0.055348963653614	0.993937498197031	0.934717559794373	1.05690937328652	0.999742341689369
eqtl-a-ENSG00000106392	finngen_R10_C3_COLORECTAL_EXALLC	Colorectal cancer (controls excluding all cancers) || id:finngen_R10_C3_COLORECTAL_EXALLC	C1GALT1	Inverse variance weighted	4	-0.0408194830649198	0.0357268125142798	0.253227644546523	-0.110844035592908	0.0292050694630686	0.960002411000149	0.895078338405603	1.02963571967091	0.915479413018419
eqtl-a-ENSG00000106392	finngen_R10_C3_COLORECTAL_EXALLC	Colorectal cancer (controls excluding all cancers) || id:finngen_R10_C3_COLORECTAL_EXALLC	C1GALT1	MR Egger	4	-0.0218396549840604	0.0552565561475868	0.730836674890076	-0.130142505033331	0.0864631950652098	0.978397103573499	0.877970306817529	1.09031123814528	0.974677729086069
eqtl-a-ENSG00000106392	finngen_R10_C3_COLORECTAL_EXALLC	Colorectal cancer (controls excluding all cancers) || id:finngen_R10_C3_COLORECTAL_EXALLC	C1GALT1	Weighted median	4	-0.0339164122186783	0.0353624847309281	0.337504764943661	-0.103226882291297	0.0353940578539409	0.96665230158184	0.901922320063728	1.03602788329647	0.824707584183716
eqtl-a-ENSG00000106392	finngen_R10_C3_COLORECTAL_EXALLC	Colorectal cancer (controls excluding all cancers) || id:finngen_R10_C3_COLORECTAL_EXALLC	C1GALT1	Weighted mode	4	-0.0284301418407245	0.0349221133240478	0.475201296015252	-0.0968774839558581	0.0400172002744092	0.971970191822977	0.90766720311655	1.04082867657728	0.919736062093614
eqtl-a-ENSG00000106565	finngen_R10_C3_COLORECTAL_EXALLC	Colorectal cancer (controls excluding all cancers) || id:finngen_R10_C3_COLORECTAL_EXALLC	TMEM176B	Inverse variance weighted	4	-0.00496545405626139	0.0317758773149503	0.875824227981525	-0.067246173593564	0.0573152654810412	0.99504685343155	0.934965009308142	1.05898962064548	0.999742341689369
eqtl-a-ENSG00000106565	finngen_R10_C3_COLORECTAL_EXALLC	Colorectal cancer (controls excluding all cancers) || id:finngen_R10_C3_COLORECTAL_EXALLC	TMEM176B	MR Egger	4	-0.0652883330684552	0.0666713816524332	0.430717395186034	-0.195964241107224	0.0653875749703139	0.936797314788596	0.822041629451106	1.06757270867305	0.974677729086069
eqtl-a-ENSG00000106565	finngen_R10_C3_COLORECTAL_EXALLC	Colorectal cancer (controls excluding all cancers) || id:finngen_R10_C3_COLORECTAL_EXALLC	TMEM176B	Weighted median	4	-0.0169080013799383	0.0313348747964902	0.589479455921467	-0.0783243559810592	0.0445083532211825	0.983234136657885	0.924664457450537	1.04551371008125	0.922480205348234
eqtl-a-ENSG00000106565	finngen_R10_C3_COLORECTAL_EXALLC	Colorectal cancer (controls excluding all cancers) || id:finngen_R10_C3_COLORECTAL_EXALLC	TMEM176B	Weighted mode	4	-0.0165839786162761	0.0303397260192426	0.622678991409075	-0.0760498416139916	0.0428818843814395	0.983552778520993	0.926770013694947	1.04381459676228	0.951880951941693
eqtl-a-ENSG00000108639	finngen_R10_C3_COLORECTAL_EXALLC	Colorectal cancer (controls excluding all cancers) || id:finngen_R10_C3_COLORECTAL_EXALLC	SYNGR2	Inverse variance weighted	2	-0.00139410216775308	0.104794194792245	0.989385864460172	-0.206790723960553	0.204002519625047	0.998606869141254	0.813189813324847	1.22630124327165	0.999742341689369
eqtl-a-ENSG00000109572	finngen_R10_C3_COLORECTAL_EXALLC	Colorectal cancer (controls excluding all cancers) || id:finngen_R10_C3_COLORECTAL_EXALLC	CLCN3	Inverse variance weighted	4	-0.0952587014666546	0.0984118980777616	0.333064749916371	-0.288146021699067	0.0976286187657581	0.909137708784275	0.749652118770393	1.10255324148117	0.99919622150824
eqtl-a-ENSG00000109572	finngen_R10_C3_COLORECTAL_EXALLC	Colorectal cancer (controls excluding all cancers) || id:finngen_R10_C3_COLORECTAL_EXALLC	CLCN3	MR Egger	4	-0.415346290930786	0.313901137422299	0.316787384322872	-1.03059252027849	0.199899938416921	0.66011165044312	0.356795489362123	1.22128054878094	0.974677729086069
eqtl-a-ENSG00000109572	finngen_R10_C3_COLORECTAL_EXALLC	Colorectal cancer (controls excluding all cancers) || id:finngen_R10_C3_COLORECTAL_EXALLC	CLCN3	Weighted median	4	-0.140643849087999	0.101758742706838	0.166931673804679	-0.340090984793401	0.0588032866174033	0.868798680045732	0.711705565432855	1.06056659257699	0.674984594079788
eqtl-a-ENSG00000109572	finngen_R10_C3_COLORECTAL_EXALLC	Colorectal cancer (controls excluding all cancers) || id:finngen_R10_C3_COLORECTAL_EXALLC	CLCN3	Weighted mode	4	-0.175900682494607	0.115817024967898	0.226123873730033	-0.402902051431687	0.0511006864424718	0.838701276919343	0.668377562742847	1.05242885326594	0.877936869335854
eqtl-a-ENSG00000111912	finngen_R10_C3_COLORECTAL_EXALLC	Colorectal cancer (controls excluding all cancers) || id:finngen_R10_C3_COLORECTAL_EXALLC	NCOA7	Inverse variance weighted	2	0.0378153537614958	0.0935922984866699	0.686180779298242	-0.145625551272377	0.221256258795369	1.03853945276981	0.864481346527203	1.24764310912229	0.999742341689369
eqtl-a-ENSG00000112715	finngen_R10_C3_COLORECTAL_EXALLC	Colorectal cancer (controls excluding all cancers) || id:finngen_R10_C3_COLORECTAL_EXALLC	VEGFA	Inverse variance weighted	3	0.0672384261629781	0.049771303600528	0.176712199370273	-0.0303133288940568	0.164790181220013	1.06955045658811	0.970141512554507	1.17914568584504	0.915479413018419
eqtl-a-ENSG00000112715	finngen_R10_C3_COLORECTAL_EXALLC	Colorectal cancer (controls excluding all cancers) || id:finngen_R10_C3_COLORECTAL_EXALLC	VEGFA	MR Egger	3	0.0875123218209629	0.113936834728225	0.583032706950724	-0.135803874246358	0.310828517888283	1.09145571308198	0.873013836196007	1.36455520431389	0.974677729086069
eqtl-a-ENSG00000112715	finngen_R10_C3_COLORECTAL_EXALLC	Colorectal cancer (controls excluding all cancers) || id:finngen_R10_C3_COLORECTAL_EXALLC	VEGFA	Weighted median	3	0.0754396716384695	0.052619645723506	0.151663938770456	-0.0276948339796022	0.178574177256541	1.07835817017411	0.972685151971496	1.19551155975221	0.64112483207511
eqtl-a-ENSG00000112715	finngen_R10_C3_COLORECTAL_EXALLC	Colorectal cancer (controls excluding all cancers) || id:finngen_R10_C3_COLORECTAL_EXALLC	VEGFA	Weighted mode	3	0.0760144997560144	0.053134183052356	0.288828594010449	-0.0281284990266033	0.180157498538632	1.07897821896478	0.972263423870327	1.19740593795667	0.877936869335854
eqtl-a-ENSG00000115306	finngen_R10_C3_COLORECTAL_EXALLC	Colorectal cancer (controls excluding all cancers) || id:finngen_R10_C3_COLORECTAL_EXALLC	SPTBN1	Inverse variance weighted	5	0.0241177828177301	0.0352266282273956	0.493567104527353	-0.0449264085079652	0.0931619741434254	1.0244109687956	0.956067837702934	1.09763951008967	0.999742341689369
eqtl-a-ENSG00000115306	finngen_R10_C3_COLORECTAL_EXALLC	Colorectal cancer (controls excluding all cancers) || id:finngen_R10_C3_COLORECTAL_EXALLC	SPTBN1	MR Egger	5	0.00947560114534149	0.057487824209647	0.879559720491874	-0.103200534305567	0.12215173659625	1.00952063678808	0.901946084213214	1.12992553982871	0.974677729086069
eqtl-a-ENSG00000115306	finngen_R10_C3_COLORECTAL_EXALLC	Colorectal cancer (controls excluding all cancers) || id:finngen_R10_C3_COLORECTAL_EXALLC	SPTBN1	Weighted median	5	0.0261562619833641	0.0388347217728299	0.50061161356146	-0.0499597926913825	0.102272316658111	1.02650133907681	0.951267671644653	1.10768507175769	0.833685230459153
eqtl-a-ENSG00000115306	finngen_R10_C3_COLORECTAL_EXALLC	Colorectal cancer (controls excluding all cancers) || id:finngen_R10_C3_COLORECTAL_EXALLC	SPTBN1	Weighted mode	5	0.0288021533478122	0.0374364448408731	0.484592118737496	-0.044573278540299	0.102177585235923	1.02922094641164	0.956405513525766	1.10758014414556	0.919736062093614
eqtl-a-ENSG00000115339	finngen_R10_C3_COLORECTAL_EXALLC	Colorectal cancer (controls excluding all cancers) || id:finngen_R10_C3_COLORECTAL_EXALLC	GALNT3	Inverse variance weighted	2	0.166214375496358	0.109154248231675	0.127821850488634	-0.0477279510377241	0.380156702030441	1.1808262147976	0.953393121409408	1.46251375035299	0.915479413018419
eqtl-a-ENSG00000115641	finngen_R10_C3_COLORECTAL_EXALLC	Colorectal cancer (controls excluding all cancers) || id:finngen_R10_C3_COLORECTAL_EXALLC	FHL2	Inverse variance weighted	6	0.0408024068962115	0.0467168257948763	0.382445892902322	-0.0507625716617461	0.132367385454169	1.04164626309145	0.950504320404827	1.14152762288367	0.999742341689369
eqtl-a-ENSG00000115641	finngen_R10_C3_COLORECTAL_EXALLC	Colorectal cancer (controls excluding all cancers) || id:finngen_R10_C3_COLORECTAL_EXALLC	FHL2	MR Egger	6	0.00543773711106727	0.0577459638196854	0.929505268257376	-0.107744351975516	0.118619826197651	1.00545254843804	0.89785710248732	1.12594178334167	0.98675693498537
eqtl-a-ENSG00000115641	finngen_R10_C3_COLORECTAL_EXALLC	Colorectal cancer (controls excluding all cancers) || id:finngen_R10_C3_COLORECTAL_EXALLC	FHL2	Weighted median	6	0.0406411246923371	0.044030380595494	0.355994382556432	-0.0456584212748312	0.126940670659505	1.04147827763338	0.955368239928237	1.13534965623691	0.824707584183716
eqtl-a-ENSG00000115641	finngen_R10_C3_COLORECTAL_EXALLC	Colorectal cancer (controls excluding all cancers) || id:finngen_R10_C3_COLORECTAL_EXALLC	FHL2	Weighted mode	6	0.0254438659542008	0.0439642444198873	0.587855475422951	-0.0607260531087784	0.11161378501718	1.02577032401595	0.941081010683893	1.11808095762886	0.951880951941693
eqtl-a-ENSG00000116717	finngen_R10_C3_COLORECTAL_EXALLC	Colorectal cancer (controls excluding all cancers) || id:finngen_R10_C3_COLORECTAL_EXALLC	GADD45A	Inverse variance weighted	3	0.0746382203819798	0.0959758806534382	0.436759544064923	-0.113474505698759	0.262750946462719	1.07749426489891	0.892726955571001	1.30050278379625	0.999742341689369
eqtl-a-ENSG00000116717	finngen_R10_C3_COLORECTAL_EXALLC	Colorectal cancer (controls excluding all cancers) || id:finngen_R10_C3_COLORECTAL_EXALLC	GADD45A	MR Egger	3	-0.150535366087406	0.258356304532954	0.664134560106083	-0.656913722971996	0.355842990797185	0.860247305888015	0.518448944958358	1.42738341833645	0.974677729086069
eqtl-a-ENSG00000116717	finngen_R10_C3_COLORECTAL_EXALLC	Colorectal cancer (controls excluding all cancers) || id:finngen_R10_C3_COLORECTAL_EXALLC	GADD45A	Weighted median	3	0.0614722424804157	0.107314730617086	0.566765197218696	-0.148864629529073	0.271809114489904	1.06340097874564	0.861685753810333	1.31233647138384	0.908778678298943
eqtl-a-ENSG00000116717	finngen_R10_C3_COLORECTAL_EXALLC	Colorectal cancer (controls excluding all cancers) || id:finngen_R10_C3_COLORECTAL_EXALLC	GADD45A	Weighted mode	3	0.0440065856566697	0.131653950765861	0.769980506691558	-0.214035157844419	0.302048329157758	1.04498923680612	0.807320000892735	1.352626596434	0.985130618841978
eqtl-a-ENSG00000117226	finngen_R10_C3_COLORECTAL_EXALLC	Colorectal cancer (controls excluding all cancers) || id:finngen_R10_C3_COLORECTAL_EXALLC	GBP3	Inverse variance weighted	4	0.0105399180847075	0.110071259954633	0.923714836130572	-0.205199751426373	0.226279587595788	1.01059565868298	0.81448460569936	1.25392619848467	0.999742341689369
eqtl-a-ENSG00000117226	finngen_R10_C3_COLORECTAL_EXALLC	Colorectal cancer (controls excluding all cancers) || id:finngen_R10_C3_COLORECTAL_EXALLC	GBP3	MR Egger	4	-0.301950127680101	0.292704056555789	0.410681993489028	-0.875650078529447	0.271749823169245	0.739374938313492	0.416591114694071	1.312258663528	0.974677729086069
eqtl-a-ENSG00000117226	finngen_R10_C3_COLORECTAL_EXALLC	Colorectal cancer (controls excluding all cancers) || id:finngen_R10_C3_COLORECTAL_EXALLC	GBP3	Weighted median	4	0.0172645221092973	0.130194583324214	0.894505356405525	-0.237916861206161	0.272445905424756	1.01741441534032	0.788268224038936	1.31317242148677	0.973224575350643
eqtl-a-ENSG00000117226	finngen_R10_C3_COLORECTAL_EXALLC	Colorectal cancer (controls excluding all cancers) || id:finngen_R10_C3_COLORECTAL_EXALLC	GBP3	Weighted mode	4	0.0605356092792017	0.170753246813498	0.746404702583771	-0.274140754475254	0.395211973033657	1.06240542838828	0.760225062650038	1.48469887369193	0.977685032961841
eqtl-a-ENSG00000117394	finngen_R10_C3_COLORECTAL_EXALLC	Colorectal cancer (controls excluding all cancers) || id:finngen_R10_C3_COLORECTAL_EXALLC	SLC2A1	Inverse variance weighted (multiplicative random effects)	4	0.108233867100511	0.168897676021769	0.521636334946128	-0.222805577902157	0.439273312103179	1.11430831497065	0.800270424425201	1.55157929484221	0.999742341689369
eqtl-a-ENSG00000117394	finngen_R10_C3_COLORECTAL_EXALLC	Colorectal cancer (controls excluding all cancers) || id:finngen_R10_C3_COLORECTAL_EXALLC	SLC2A1	MR Egger	4	0.66650516785257	0.785117306608433	0.485327648665577	-0.872324753099959	2.2053350888051	1.94741950971577	0.417978721565014	9.07329141689747	0.974677729086069
eqtl-a-ENSG00000117394	finngen_R10_C3_COLORECTAL_EXALLC	Colorectal cancer (controls excluding all cancers) || id:finngen_R10_C3_COLORECTAL_EXALLC	SLC2A1	Weighted median	4	0.211140779636364	0.127690002174153	0.0982206087552297	-0.0391316246249754	0.461413183897704	1.23508621781156	0.961624127400776	1.58631415535637	0.56981527286543
eqtl-a-ENSG00000117394	finngen_R10_C3_COLORECTAL_EXALLC	Colorectal cancer (controls excluding all cancers) || id:finngen_R10_C3_COLORECTAL_EXALLC	SLC2A1	Weighted mode	4	0.270181232196872	0.132857864476951	0.134873802919381	0.00977981782204895	0.530582646571695	1.31020187998274	1.00982779652046	1.69992247413397	0.877936869335854
eqtl-a-ENSG00000117868	finngen_R10_C3_COLORECTAL_EXALLC	Colorectal cancer (controls excluding all cancers) || id:finngen_R10_C3_COLORECTAL_EXALLC	ESYT2	Inverse variance weighted	3	-1.24866197432145e-05	0.038667027320616	0.999742341689369	-0.0757998601681505	0.075774886928664	0.999987513458214	0.92700171796261	1.078719712915	0.999742341689369
eqtl-a-ENSG00000117868	finngen_R10_C3_COLORECTAL_EXALLC	Colorectal cancer (controls excluding all cancers) || id:finngen_R10_C3_COLORECTAL_EXALLC	ESYT2	MR Egger	3	-0.0211125737140081	0.0835997059548483	0.842518579416498	-0.184967997385511	0.142742849957495	0.979108736458301	0.831130881787722	1.15343315814105	0.974677729086069
eqtl-a-ENSG00000117868	finngen_R10_C3_COLORECTAL_EXALLC	Colorectal cancer (controls excluding all cancers) || id:finngen_R10_C3_COLORECTAL_EXALLC	ESYT2	Weighted median	3	-0.000636135267285774	0.0393742268484013	0.98710983124946	-0.0778096198901522	0.0765373493555807	0.999364067023856	0.92514053813621	1.07954250980127	0.98710983124946
eqtl-a-ENSG00000117868	finngen_R10_C3_COLORECTAL_EXALLC	Colorectal cancer (controls excluding all cancers) || id:finngen_R10_C3_COLORECTAL_EXALLC	ESYT2	Weighted mode	3	-0.00411899379134323	0.0423162729933784	0.931333889017118	-0.0870588888583649	0.0788209012756785	0.99588947762835	0.916623115154941	1.08201051801232	0.985130618841978
eqtl-a-ENSG00000120306	finngen_R10_C3_COLORECTAL_EXALLC	Colorectal cancer (controls excluding all cancers) || id:finngen_R10_C3_COLORECTAL_EXALLC	CYSTM1	Inverse variance weighted	4	0.0417235415887954	0.0781207501420082	0.593279001057166	-0.111393128689541	0.194840211867131	1.04260620165026	0.89458699197885	1.21511680973033	0.999742341689369
eqtl-a-ENSG00000120306	finngen_R10_C3_COLORECTAL_EXALLC	Colorectal cancer (controls excluding all cancers) || id:finngen_R10_C3_COLORECTAL_EXALLC	CYSTM1	MR Egger	4	-0.0235765222370531	0.234791706558196	0.929174445301153	-0.483768267091117	0.436615222617011	0.976699232598959	0.616456038512683	1.54746053467326	0.98675693498537
eqtl-a-ENSG00000120306	finngen_R10_C3_COLORECTAL_EXALLC	Colorectal cancer (controls excluding all cancers) || id:finngen_R10_C3_COLORECTAL_EXALLC	CYSTM1	Weighted median	4	0.0609474746986728	0.079516140968189	0.44339117429232	-0.0949041615989777	0.216799110996323	1.06284308656764	0.909460091492632	1.24209455393545	0.824707584183716
eqtl-a-ENSG00000120306	finngen_R10_C3_COLORECTAL_EXALLC	Colorectal cancer (controls excluding all cancers) || id:finngen_R10_C3_COLORECTAL_EXALLC	CYSTM1	Weighted mode	4	0.0722717793579963	0.0878937409987983	0.47119100140621	-0.0999999529996483	0.244543511715641	1.07494745289607	0.904837460563637	1.27703822713967	0.919736062093614
eqtl-a-ENSG00000120675	finngen_R10_C3_COLORECTAL_EXALLC	Colorectal cancer (controls excluding all cancers) || id:finngen_R10_C3_COLORECTAL_EXALLC	DNAJC15	Inverse variance weighted	2	0.0228052367702173	0.0733149922811495	0.755756302370827	-0.120892148100836	0.16650262164127	1.02306726425743	0.886129525191515	1.18116663246151	0.999742341689369
eqtl-a-ENSG00000120694	finngen_R10_C3_COLORECTAL_EXALLC	Colorectal cancer (controls excluding all cancers) || id:finngen_R10_C3_COLORECTAL_EXALLC	HSPH1	Inverse variance weighted	2	-0.0652889315707698	0.0555645234915088	0.239990277142529	-0.174195397614127	0.0436175344725874	0.936796754113402	0.840132721689789	1.04458276158115	0.915479413018419
eqtl-a-ENSG00000121316	finngen_R10_C3_COLORECTAL_EXALLC	Colorectal cancer (controls excluding all cancers) || id:finngen_R10_C3_COLORECTAL_EXALLC	PLBD1	Inverse variance weighted	12	-0.057589682989281	0.0461688670271705	0.212261676187093	-0.148080662362535	0.0329012963839731	0.944037222509738	0.862361552016383	1.0334485291002	0.915479413018419
eqtl-a-ENSG00000121316	finngen_R10_C3_COLORECTAL_EXALLC	Colorectal cancer (controls excluding all cancers) || id:finngen_R10_C3_COLORECTAL_EXALLC	PLBD1	MR Egger	12	-0.157298821560669	0.0909944995749124	0.114561741032848	-0.335648040727497	0.0210503976061594	0.854448692973229	0.714874668311774	1.02127352008122	0.974677729086069
eqtl-a-ENSG00000121316	finngen_R10_C3_COLORECTAL_EXALLC	Colorectal cancer (controls excluding all cancers) || id:finngen_R10_C3_COLORECTAL_EXALLC	PLBD1	Weighted median	12	-0.0934796120220324	0.0497897231821457	0.0604512288856771	-0.191067469459038	0.00410824541497326	0.910756585722117	0.826076851312666	1.00411669582332	0.56981527286543
eqtl-a-ENSG00000121316	finngen_R10_C3_COLORECTAL_EXALLC	Colorectal cancer (controls excluding all cancers) || id:finngen_R10_C3_COLORECTAL_EXALLC	PLBD1	Weighted mode	12	-0.0994879311123121	0.0491407764275597	0.0678837335671023	-0.195803852910329	-0.00317200931429505	0.90530087577717	0.822173485799645	0.996833016192195	0.877936869335854
eqtl-a-ENSG00000121741	finngen_R10_C3_COLORECTAL_EXALLC	Colorectal cancer (controls excluding all cancers) || id:finngen_R10_C3_COLORECTAL_EXALLC	ZMYM2	Inverse variance weighted	2	-0.198082901714933	0.150750246603266	0.188852727870025	-0.493553385057335	0.0973875816274691	0.820301845889125	0.610453359810022	1.10228751722902	0.915479413018419
eqtl-a-ENSG00000122643	finngen_R10_C3_COLORECTAL_EXALLC	Colorectal cancer (controls excluding all cancers) || id:finngen_R10_C3_COLORECTAL_EXALLC	NT5C3A	Inverse variance weighted	2	0.00361421067273409	0.102928712096875	0.971989055787803	-0.19812606503714	0.205354486382609	1.00362074980769	0.820266439700373	1.2279602830179	0.999742341689369
eqtl-a-ENSG00000124882	finngen_R10_C3_COLORECTAL_EXALLC	Colorectal cancer (controls excluding all cancers) || id:finngen_R10_C3_COLORECTAL_EXALLC	EREG	Inverse variance weighted	2	0.0373452687745878	0.0758803987954601	0.622606502763413	-0.111380312864514	0.18607085041369	1.03805136569495	0.894598456922677	1.20450759721607	0.999742341689369
eqtl-a-ENSG00000124942	finngen_R10_C3_COLORECTAL_EXALLC	Colorectal cancer (controls excluding all cancers) || id:finngen_R10_C3_COLORECTAL_EXALLC	AHNAK	Inverse variance weighted	5	0.108099930878794	0.0923932283908206	0.242001606233088	-0.0729907967672145	0.289190658524802	1.11415907871941	0.929609385397998	1.33534629941523	0.915479413018419
eqtl-a-ENSG00000124942	finngen_R10_C3_COLORECTAL_EXALLC	Colorectal cancer (controls excluding all cancers) || id:finngen_R10_C3_COLORECTAL_EXALLC	AHNAK	MR Egger	5	-0.108640172373897	0.254289380502712	0.698019939431332	-0.607047358159213	0.389767013411418	0.89705314393508	0.544957560409514	1.47663671725025	0.974677729086069
eqtl-a-ENSG00000124942	finngen_R10_C3_COLORECTAL_EXALLC	Colorectal cancer (controls excluding all cancers) || id:finngen_R10_C3_COLORECTAL_EXALLC	AHNAK	Weighted median	5	0.070468100551921	0.0757563724033796	0.352270801782468	-0.0780143893587029	0.218950590462545	1.07301034044713	0.924951116994377	1.24476977166942	0.824707584183716
eqtl-a-ENSG00000124942	finngen_R10_C3_COLORECTAL_EXALLC	Colorectal cancer (controls excluding all cancers) || id:finngen_R10_C3_COLORECTAL_EXALLC	AHNAK	Weighted mode	5	0.0783854503126433	0.0734865944205889	0.346225669668526	-0.065648274751711	0.222419175376998	1.08153945805944	0.936460183063761	1.24909485794962	0.891953858645896
eqtl-a-ENSG00000125826	finngen_R10_C3_COLORECTAL_EXALLC	Colorectal cancer (controls excluding all cancers) || id:finngen_R10_C3_COLORECTAL_EXALLC	RBCK1	Inverse variance weighted	3	0.0900416635812167	0.0518597824845648	0.0825192437182084	-0.0116035100885303	0.191686837250964	1.09421987187402	0.988463551002691	1.21129112630349	0.875203348559478
eqtl-a-ENSG00000125826	finngen_R10_C3_COLORECTAL_EXALLC	Colorectal cancer (controls excluding all cancers) || id:finngen_R10_C3_COLORECTAL_EXALLC	RBCK1	MR Egger	3	0.0268974727774972	0.0817456700454354	0.797631155016477	-0.133324040511556	0.18711898606655	1.02726247499576	0.875181451910414	1.20577074643308	0.974677729086069
eqtl-a-ENSG00000125826	finngen_R10_C3_COLORECTAL_EXALLC	Colorectal cancer (controls excluding all cancers) || id:finngen_R10_C3_COLORECTAL_EXALLC	RBCK1	Weighted median	3	0.0808353720951962	0.0377140599876601	0.0320830014938468	0.00691581451938229	0.15475492967101	1.08419239355172	1.00693978398889	1.16737183784604	0.497286523154626
eqtl-a-ENSG00000125826	finngen_R10_C3_COLORECTAL_EXALLC	Colorectal cancer (controls excluding all cancers) || id:finngen_R10_C3_COLORECTAL_EXALLC	RBCK1	Weighted mode	3	0.0801705044328936	0.0376971023301345	0.167301913213365	0.00628418386582985	0.154056824999957	1.08347178866952	1.00630397077574	1.16655717450641	0.877936869335854
eqtl-a-ENSG00000127022	finngen_R10_C3_COLORECTAL_EXALLC	Colorectal cancer (controls excluding all cancers) || id:finngen_R10_C3_COLORECTAL_EXALLC	CANX	Inverse variance weighted	3	-0.0525248792345058	0.0626770749980417	0.402017348757591	-0.175371946230668	0.0703221877616559	0.948830714580293	0.839144845954247	1.0728537859363	0.999742341689369
eqtl-a-ENSG00000127022	finngen_R10_C3_COLORECTAL_EXALLC	Colorectal cancer (controls excluding all cancers) || id:finngen_R10_C3_COLORECTAL_EXALLC	CANX	MR Egger	3	0.40381084611457	10.3574292907759	0.975192315868283	-19.8967505638063	20.7043722560354	1.49752065831538	2.28534105894492e-09	981283784.012816	0.989017115149062
eqtl-a-ENSG00000127022	finngen_R10_C3_COLORECTAL_EXALLC	Colorectal cancer (controls excluding all cancers) || id:finngen_R10_C3_COLORECTAL_EXALLC	CANX	Weighted median	3	-0.0504544400138601	0.0622991965155495	0.418013145047649	-0.172560865184337	0.071651985156617	0.950797245994901	0.841507068770169	1.07428141312309	0.824707584183716
eqtl-a-ENSG00000127022	finngen_R10_C3_COLORECTAL_EXALLC	Colorectal cancer (controls excluding all cancers) || id:finngen_R10_C3_COLORECTAL_EXALLC	CANX	Weighted mode	3	-0.0507831144178375	0.0657907474176482	0.5209091029298	-0.179732979356428	0.0781667505207529	0.950484794626966	0.835493275580723	1.08130295146796	0.93162589562445
eqtl-a-ENSG00000131016	finngen_R10_C3_COLORECTAL_EXALLC	Colorectal cancer (controls excluding all cancers) || id:finngen_R10_C3_COLORECTAL_EXALLC	AKAP12	Inverse variance weighted (multiplicative random effects)	3	0.0755255409288824	0.143519915937117	0.598723302818365	-0.205773494307867	0.356824576165632	1.07845077200077	0.814017434985505	1.42878520488909	0.999742341689369
eqtl-a-ENSG00000131016	finngen_R10_C3_COLORECTAL_EXALLC	Colorectal cancer (controls excluding all cancers) || id:finngen_R10_C3_COLORECTAL_EXALLC	AKAP12	MR Egger	3	-0.151806606477582	0.605159036170273	0.843530108460958	-1.33791831737132	1.03430510441615	0.859154419575021	0.262391315895231	2.81315071025453	0.974677729086069
eqtl-a-ENSG00000131016	finngen_R10_C3_COLORECTAL_EXALLC	Colorectal cancer (controls excluding all cancers) || id:finngen_R10_C3_COLORECTAL_EXALLC	AKAP12	Weighted median	3	0.039578568659146	0.114897011505798	0.73049288564011	-0.185619573892218	0.26477671121051	1.04037223632554	0.830589512821953	1.30313996674434	0.970511976636146
eqtl-a-ENSG00000131016	finngen_R10_C3_COLORECTAL_EXALLC	Colorectal cancer (controls excluding all cancers) || id:finngen_R10_C3_COLORECTAL_EXALLC	AKAP12	Weighted mode	3	0.244434268375657	0.2181017462318	0.378905598051807	-0.183045154238671	0.671913690989986	1.27689872683832	0.832730553573984	1.95798070768935	0.891953858645896
eqtl-a-ENSG00000131981	finngen_R10_C3_COLORECTAL_EXALLC	Colorectal cancer (controls excluding all cancers) || id:finngen_R10_C3_COLORECTAL_EXALLC	LGALS3	Inverse variance weighted	3	0.0379919548933387	0.122171846549998	0.755822334483721	-0.201464864344658	0.277448774131335	1.03872287620855	0.817532301588657	1.31975851163596	0.999742341689369
eqtl-a-ENSG00000131981	finngen_R10_C3_COLORECTAL_EXALLC	Colorectal cancer (controls excluding all cancers) || id:finngen_R10_C3_COLORECTAL_EXALLC	LGALS3	MR Egger	3	-0.168326814611317	0.48456667788656	0.787155579408414	-1.11807750326897	0.781423874046341	0.845077605840021	0.326907669812216	2.18458061966711	0.974677729086069
eqtl-a-ENSG00000131981	finngen_R10_C3_COLORECTAL_EXALLC	Colorectal cancer (controls excluding all cancers) || id:finngen_R10_C3_COLORECTAL_EXALLC	LGALS3	Weighted median	3	0.0526125341107174	0.140950549747011	0.708947911752385	-0.223650543393425	0.328875611614859	1.05402116873967	0.799594509135642	1.38940501899178	0.970511976636146
eqtl-a-ENSG00000131981	finngen_R10_C3_COLORECTAL_EXALLC	Colorectal cancer (controls excluding all cancers) || id:finngen_R10_C3_COLORECTAL_EXALLC	LGALS3	Weighted mode	3	0.0800801668903161	0.174530682470142	0.691393308141668	-0.261999970751162	0.422160304531795	1.08337391491158	0.769511046214879	1.52525301005634	0.951880951941693
eqtl-a-ENSG00000132002	finngen_R10_C3_COLORECTAL_EXALLC	Colorectal cancer (controls excluding all cancers) || id:finngen_R10_C3_COLORECTAL_EXALLC	DNAJB1	Inverse variance weighted	2	0.117630287123792	0.136927445900794	0.39030179197918	-0.150747506841764	0.386008081089348	1.12482817102448	0.860064831731396	1.47109655882944	0.999742341689369
eqtl-a-ENSG00000132530	finngen_R10_C3_COLORECTAL_EXALLC	Colorectal cancer (controls excluding all cancers) || id:finngen_R10_C3_COLORECTAL_EXALLC	XAF1	Inverse variance weighted	5	-0.052333577822797	0.124148356036763	0.673360339484326	-0.295664355654853	0.190997200009259	0.949012244598385	0.744037117965551	1.21045606281079	0.999742341689369
eqtl-a-ENSG00000132530	finngen_R10_C3_COLORECTAL_EXALLC	Colorectal cancer (controls excluding all cancers) || id:finngen_R10_C3_COLORECTAL_EXALLC	XAF1	MR Egger	5	0.510833832341587	0.294816343455339	0.181567392815993	-0.0670062008308782	1.08867386551405	1.66668034768214	0.935189402367474	2.97033239931685	0.974677729086069
eqtl-a-ENSG00000132530	finngen_R10_C3_COLORECTAL_EXALLC	Colorectal cancer (controls excluding all cancers) || id:finngen_R10_C3_COLORECTAL_EXALLC	XAF1	Weighted median	5	0.0497831899829538	0.0985104116732492	0.61330623370892	-0.143297216896615	0.242863596862522	1.05104319497824	0.866496493220821	1.27489471261894	0.935040651392288
eqtl-a-ENSG00000132530	finngen_R10_C3_COLORECTAL_EXALLC	Colorectal cancer (controls excluding all cancers) || id:finngen_R10_C3_COLORECTAL_EXALLC	XAF1	Weighted mode	5	0.046931545913562	0.104298230794472	0.67603726442163	-0.157492986443603	0.251356078270727	1.04805026330072	0.854282805148101	1.28576783681639	0.951880951941693
eqtl-a-ENSG00000133106	finngen_R10_C3_COLORECTAL_EXALLC	Colorectal cancer (controls excluding all cancers) || id:finngen_R10_C3_COLORECTAL_EXALLC	EPSTI1	Inverse variance weighted (multiplicative random effects)	6	0.00531890053033222	0.0540494320766643	0.921608263399167	-0.10061798633993	0.111255787400594	1.00533307099438	0.904278413618094	1.11768075895024	0.999742341689369
eqtl-a-ENSG00000133106	finngen_R10_C3_COLORECTAL_EXALLC	Colorectal cancer (controls excluding all cancers) || id:finngen_R10_C3_COLORECTAL_EXALLC	EPSTI1	MR Egger	6	0.132872627297059	0.0574986105144614	0.0819526567260012	0.0201753506887149	0.245569903905403	1.1421045161266	1.02038024871978	1.27834964209994	0.974677729086069
eqtl-a-ENSG00000133106	finngen_R10_C3_COLORECTAL_EXALLC	Colorectal cancer (controls excluding all cancers) || id:finngen_R10_C3_COLORECTAL_EXALLC	EPSTI1	Weighted median	6	0.0256620424801531	0.0295262269327222	0.384777643382803	-0.0322093623079824	0.0835334472682886	1.02599414743729	0.968303834530465	1.0871215759318	0.824707584183716
eqtl-a-ENSG00000133106	finngen_R10_C3_COLORECTAL_EXALLC	Colorectal cancer (controls excluding all cancers) || id:finngen_R10_C3_COLORECTAL_EXALLC	EPSTI1	Weighted mode	6	0.0257165533611811	0.0281534877879389	0.402907796707429	-0.0294642827031792	0.0808973894255413	1.02605007680656	0.970965557286871	1.08425963435457	0.891953858645896
eqtl-a-ENSG00000134107	finngen_R10_C3_COLORECTAL_EXALLC	Colorectal cancer (controls excluding all cancers) || id:finngen_R10_C3_COLORECTAL_EXALLC	BHLHE40	Inverse variance weighted	3	-0.0942375099232656	0.0750713974925412	0.209368015850721	-0.241377449008646	0.0529024291621152	0.910066586724689	0.785545067217016	1.05432676855435	0.915479413018419
eqtl-a-ENSG00000134107	finngen_R10_C3_COLORECTAL_EXALLC	Colorectal cancer (controls excluding all cancers) || id:finngen_R10_C3_COLORECTAL_EXALLC	BHLHE40	MR Egger	3	-0.195637661450586	0.220064046994228	0.537364436989715	-0.626963193559274	0.235687870658101	0.822310135366092	0.534211637538609	1.26577916168464	0.974677729086069
eqtl-a-ENSG00000134107	finngen_R10_C3_COLORECTAL_EXALLC	Colorectal cancer (controls excluding all cancers) || id:finngen_R10_C3_COLORECTAL_EXALLC	BHLHE40	Weighted median	3	-0.0933235444943602	0.07520998670207	0.214664936988674	-0.240735118430417	0.0540880294416971	0.910898736343021	0.786049808922428	1.05557751996502	0.712994254998097
eqtl-a-ENSG00000134107	finngen_R10_C3_COLORECTAL_EXALLC	Colorectal cancer (controls excluding all cancers) || id:finngen_R10_C3_COLORECTAL_EXALLC	BHLHE40	Weighted mode	3	-0.100983132328923	0.0833580609447877	0.349439269363262	-0.264364931780707	0.0623986671228612	0.903948280259532	0.76769333283664	1.06438659609676	0.891953858645896
eqtl-a-ENSG00000134531	finngen_R10_C3_COLORECTAL_EXALLC	Colorectal cancer (controls excluding all cancers) || id:finngen_R10_C3_COLORECTAL_EXALLC	EMP1	Inverse variance weighted (multiplicative random effects)	8	0.0321800225795335	0.0987873125651562	0.744613085986814	-0.161443110048173	0.22580315520724	1.03270339850182	0.850914938598287	1.25332892972125	0.999742341689369
eqtl-a-ENSG00000134531	finngen_R10_C3_COLORECTAL_EXALLC	Colorectal cancer (controls excluding all cancers) || id:finngen_R10_C3_COLORECTAL_EXALLC	EMP1	MR Egger	8	-0.147260090287365	0.20232777654951	0.494129523195634	-0.543822532324405	0.249302351749674	0.863069472234727	0.580524930409557	1.28312993100575	0.974677729086069
eqtl-a-ENSG00000134531	finngen_R10_C3_COLORECTAL_EXALLC	Colorectal cancer (controls excluding all cancers) || id:finngen_R10_C3_COLORECTAL_EXALLC	EMP1	Weighted median	8	-0.0115466199406699	0.0735248759533203	0.875210392971962	-0.155655376809178	0.132562136927838	0.988519786439868	0.855854086720284	1.14174995871988	0.973224575350643
eqtl-a-ENSG00000134531	finngen_R10_C3_COLORECTAL_EXALLC	Colorectal cancer (controls excluding all cancers) || id:finngen_R10_C3_COLORECTAL_EXALLC	EMP1	Weighted mode	8	-0.0077381850736955	0.0692832902829274	0.914205134228804	-0.143533434028233	0.128057063880842	0.992291677603136	0.866291836077349	1.13661786067268	0.985130618841978
eqtl-a-ENSG00000134755	finngen_R10_C3_COLORECTAL_EXALLC	Colorectal cancer (controls excluding all cancers) || id:finngen_R10_C3_COLORECTAL_EXALLC	DSC2	Inverse variance weighted	14	0.060650501139916	0.049779624461044	0.223079584265705	-0.0369175628037303	0.158218565083562	1.062527497137	0.963755581382373	1.17142219872063	0.915479413018419
eqtl-a-ENSG00000134755	finngen_R10_C3_COLORECTAL_EXALLC	Colorectal cancer (controls excluding all cancers) || id:finngen_R10_C3_COLORECTAL_EXALLC	DSC2	MR Egger	14	-0.0265711528067564	0.125759390089388	0.836210064052668	-0.273059557381957	0.219917251768444	0.973778754278964	0.761047460284879	1.24597362420754	0.974677729086069
eqtl-a-ENSG00000134755	finngen_R10_C3_COLORECTAL_EXALLC	Colorectal cancer (controls excluding all cancers) || id:finngen_R10_C3_COLORECTAL_EXALLC	DSC2	Weighted median	14	0.00836064773165764	0.0566039447048227	0.882576114225851	-0.102583083889795	0.11930437935311	1.00839569555298	0.902503163164532	1.12671281421802	0.973224575350643
eqtl-a-ENSG00000134755	finngen_R10_C3_COLORECTAL_EXALLC	Colorectal cancer (controls excluding all cancers) || id:finngen_R10_C3_COLORECTAL_EXALLC	DSC2	Weighted mode	14	0.00599850566740878	0.0637009572828408	0.926412693615169	-0.118855370606959	0.130852381941777	1.00601653272965	0.88793621315119	1.13979951390164	0.985130618841978
eqtl-a-ENSG00000135046	finngen_R10_C3_COLORECTAL_EXALLC	Colorectal cancer (controls excluding all cancers) || id:finngen_R10_C3_COLORECTAL_EXALLC	ANXA1	Inverse variance weighted (multiplicative random effects)	6	-0.0252555915853419	0.0434809268866918	0.5613462781046	-0.110478208283258	0.059967025112574	0.975060662876068	0.89540584240737	1.06180153318206	0.999742341689369
eqtl-a-ENSG00000135046	finngen_R10_C3_COLORECTAL_EXALLC	Colorectal cancer (controls excluding all cancers) || id:finngen_R10_C3_COLORECTAL_EXALLC	ANXA1	MR Egger	6	-0.0727815661195354	0.0695737857730797	0.354559823118138	-0.209146186234772	0.0635830539957008	0.929803908521183	0.811276629498505	1.06564798844962	0.974677729086069
eqtl-a-ENSG00000135046	finngen_R10_C3_COLORECTAL_EXALLC	Colorectal cancer (controls excluding all cancers) || id:finngen_R10_C3_COLORECTAL_EXALLC	ANXA1	Weighted median	6	-0.0391163302760698	0.0303147155977299	0.196932174789667	-0.0985331728476203	0.0203005122954807	0.961638834928167	0.906165632021246	1.0205079691439	0.688791536190271
eqtl-a-ENSG00000135046	finngen_R10_C3_COLORECTAL_EXALLC	Colorectal cancer (controls excluding all cancers) || id:finngen_R10_C3_COLORECTAL_EXALLC	ANXA1	Weighted mode	6	-0.041042028643971	0.0297148111510369	0.225756721749976	-0.0992830585000034	0.0171990012120614	0.959788790478736	0.905486366132813	1.01734775561879	0.877936869335854
eqtl-a-ENSG00000135318	finngen_R10_C3_COLORECTAL_EXALLC	Colorectal cancer (controls excluding all cancers) || id:finngen_R10_C3_COLORECTAL_EXALLC	NT5E	Inverse variance weighted	11	-0.00382053561051021	0.0370083010370728	0.917776812880303	-0.0763568056431729	0.0687157344221525	0.996186753350133	0.926485572296291	1.07113168000085	0.999742341689369
eqtl-a-ENSG00000135318	finngen_R10_C3_COLORECTAL_EXALLC	Colorectal cancer (controls excluding all cancers) || id:finngen_R10_C3_COLORECTAL_EXALLC	NT5E	MR Egger	11	-0.045564829989893	0.0455658661884649	0.343446817431664	-0.134873927719284	0.0437442677394982	0.955457658253724	0.873826069989527	1.04471515335613	0.974677729086069
eqtl-a-ENSG00000135318	finngen_R10_C3_COLORECTAL_EXALLC	Colorectal cancer (controls excluding all cancers) || id:finngen_R10_C3_COLORECTAL_EXALLC	NT5E	Weighted median	11	-0.0277621174537854	0.0381333945788433	0.466597434142503	-0.102503570828318	0.0469793359207475	0.972619708536841	0.902574926807063	1.04810035082717	0.833685230459153
eqtl-a-ENSG00000135318	finngen_R10_C3_COLORECTAL_EXALLC	Colorectal cancer (controls excluding all cancers) || id:finngen_R10_C3_COLORECTAL_EXALLC	NT5E	Weighted mode	11	-0.0264633043822036	0.0354124799830369	0.472095897693606	-0.095871765148956	0.0429451563845488	0.973883780446828	0.908580520286277	1.04388064309211	0.919736062093614
eqtl-a-ENSG00000135535	finngen_R10_C3_COLORECTAL_EXALLC	Colorectal cancer (controls excluding all cancers) || id:finngen_R10_C3_COLORECTAL_EXALLC	CD164	Inverse variance weighted	2	-0.0496421514186522	0.139800616897846	0.72252029052667	-0.32365136053843	0.224367057701125	0.951569881513204	0.723502439915378	1.25153031897026	0.999742341689369
eqtl-a-ENSG00000135919	finngen_R10_C3_COLORECTAL_EXALLC	Colorectal cancer (controls excluding all cancers) || id:finngen_R10_C3_COLORECTAL_EXALLC	SERPINE2	Inverse variance weighted	6	0.00165537583440357	0.0447707020267952	0.970505310952128	-0.086095200138115	0.0894059518069222	1.00165674672532	0.917506880280582	1.0935244844742	0.999742341689369
eqtl-a-ENSG00000135919	finngen_R10_C3_COLORECTAL_EXALLC	Colorectal cancer (controls excluding all cancers) || id:finngen_R10_C3_COLORECTAL_EXALLC	SERPINE2	MR Egger	6	0.0150611146135689	0.0842255462355392	0.866771861864231	-0.150020956008088	0.180143185235226	1.01517510475415	0.860689939610733	1.19738879924483	0.974677729086069
eqtl-a-ENSG00000135919	finngen_R10_C3_COLORECTAL_EXALLC	Colorectal cancer (controls excluding all cancers) || id:finngen_R10_C3_COLORECTAL_EXALLC	SERPINE2	Weighted median	6	-0.00842778854447867	0.0381294491803196	0.825068330827651	-0.0831615089379051	0.0663059318489478	0.991607625707621	0.920202514286934	1.06855357173573	0.973224575350643
eqtl-a-ENSG00000135919	finngen_R10_C3_COLORECTAL_EXALLC	Colorectal cancer (controls excluding all cancers) || id:finngen_R10_C3_COLORECTAL_EXALLC	SERPINE2	Weighted mode	6	-0.00355869462208369	0.0395064875171742	0.931721783664391	-0.0809914101557451	0.0738740209115777	0.9964476300269	0.922201612978813	1.07667115890095	0.985130618841978
eqtl-a-ENSG00000135926	finngen_R10_C3_COLORECTAL_EXALLC	Colorectal cancer (controls excluding all cancers) || id:finngen_R10_C3_COLORECTAL_EXALLC	TMBIM1	Inverse variance weighted	5	0.14960103363498	0.076162939379675	0.0495041813300486	0.000321672450817045	0.298880394819143	1.16137080239841	1.00032172419295	1.34834834438061	0.772324610962065
eqtl-a-ENSG00000135926	finngen_R10_C3_COLORECTAL_EXALLC	Colorectal cancer (controls excluding all cancers) || id:finngen_R10_C3_COLORECTAL_EXALLC	TMBIM1	MR Egger	5	0.325836980307334	0.173092917533571	0.156317591590271	-0.0134251380584645	0.665099098673132	1.38518953729313	0.986664577178906	1.94468322731571	0.974677729086069
eqtl-a-ENSG00000135926	finngen_R10_C3_COLORECTAL_EXALLC	Colorectal cancer (controls excluding all cancers) || id:finngen_R10_C3_COLORECTAL_EXALLC	TMBIM1	Weighted median	5	0.241151128742183	0.0644386951577932	0.000182318867075895	0.114851286232908	0.367450971251458	1.27271336434455	1.12170661195178	1.44404899687876	0.0169556546380582
eqtl-a-ENSG00000135926	finngen_R10_C3_COLORECTAL_EXALLC	Colorectal cancer (controls excluding all cancers) || id:finngen_R10_C3_COLORECTAL_EXALLC	TMBIM1	Weighted mode	5	0.231540679124818	0.0647292902160224	0.0232285821576852	0.104671270301414	0.358410087948222	1.2605406032232	1.11034554679845	1.43105235748987	0.877936869335854
eqtl-a-ENSG00000136238	finngen_R10_C3_COLORECTAL_EXALLC	Colorectal cancer (controls excluding all cancers) || id:finngen_R10_C3_COLORECTAL_EXALLC	RAC1	Inverse variance weighted	3	0.0845626926791987	0.0554668139909824	0.12736795043653	-0.0241522627431268	0.193277648101524	1.08824106684155	0.976137069134168	1.21321959487808	0.915479413018419
eqtl-a-ENSG00000136238	finngen_R10_C3_COLORECTAL_EXALLC	Colorectal cancer (controls excluding all cancers) || id:finngen_R10_C3_COLORECTAL_EXALLC	RAC1	MR Egger	3	0.191844177871823	0.129814634142678	0.378721301532089	-0.0625925050478248	0.446280860791472	1.21148172659554	0.939326166382414	1.56249024716021	0.974677729086069
eqtl-a-ENSG00000136238	finngen_R10_C3_COLORECTAL_EXALLC	Colorectal cancer (controls excluding all cancers) || id:finngen_R10_C3_COLORECTAL_EXALLC	RAC1	Weighted median	3	0.0906850778587076	0.0577610002588698	0.116413872951002	-0.0225264826486772	0.203896638366092	1.09492413510451	0.977725344093689	1.22617140782584	0.56981527286543
eqtl-a-ENSG00000136238	finngen_R10_C3_COLORECTAL_EXALLC	Colorectal cancer (controls excluding all cancers) || id:finngen_R10_C3_COLORECTAL_EXALLC	RAC1	Weighted mode	3	0.0963843740143137	0.0618784947701461	0.259628990311488	-0.0248974757351727	0.2176662237638	1.10118224849955	0.975409910086068	1.24317205707243	0.877936869335854
eqtl-a-ENSG00000136240	finngen_R10_C3_COLORECTAL_EXALLC	Colorectal cancer (controls excluding all cancers) || id:finngen_R10_C3_COLORECTAL_EXALLC	KDELR2	Inverse variance weighted	5	-0.000949020386377806	0.0202858839011159	0.962686732999	-0.0407093528325649	0.0388113120598093	0.999051429791049	0.960108142110723	1.03957431000771	0.999742341689369
eqtl-a-ENSG00000136240	finngen_R10_C3_COLORECTAL_EXALLC	Colorectal cancer (controls excluding all cancers) || id:finngen_R10_C3_COLORECTAL_EXALLC	KDELR2	MR Egger	5	-0.017418031811306	0.0308739928367252	0.612067915424508	-0.0779310577712875	0.0430949941486754	0.982732785190151	0.925028197850828	1.04403706755254	0.974677729086069
eqtl-a-ENSG00000136240	finngen_R10_C3_COLORECTAL_EXALLC	Colorectal cancer (controls excluding all cancers) || id:finngen_R10_C3_COLORECTAL_EXALLC	KDELR2	Weighted median	5	-0.00538674096557712	0.020758911163894	0.795256783902551	-0.0460742068468094	0.0353007249156551	0.994627741507425	0.954971094167609	1.03593119228228	0.973224575350643
eqtl-a-ENSG00000136240	finngen_R10_C3_COLORECTAL_EXALLC	Colorectal cancer (controls excluding all cancers) || id:finngen_R10_C3_COLORECTAL_EXALLC	KDELR2	Weighted mode	5	-0.00517921190376425	0.0209206525565773	0.816659811700313	-0.0461836909146558	0.0358252671071273	0.994834177089424	0.95486654577084	1.0364747244404	0.985130618841978
eqtl-a-ENSG00000136689	finngen_R10_C3_COLORECTAL_EXALLC	Colorectal cancer (controls excluding all cancers) || id:finngen_R10_C3_COLORECTAL_EXALLC	IL1RN	Inverse variance weighted	7	-0.00159740969039818	0.0600277642814938	0.978769855402135	-0.119251827682126	0.11605700830133	0.998403865489376	0.887584254330082	1.1230598940452	0.999742341689369
eqtl-a-ENSG00000136689	finngen_R10_C3_COLORECTAL_EXALLC	Colorectal cancer (controls excluding all cancers) || id:finngen_R10_C3_COLORECTAL_EXALLC	IL1RN	MR Egger	7	-0.113682881000989	0.153231179392087	0.491502757524468	-0.414015992609479	0.186650230607501	0.8925409527017	0.660990380220364	1.20520566726565	0.974677729086069
eqtl-a-ENSG00000136689	finngen_R10_C3_COLORECTAL_EXALLC	Colorectal cancer (controls excluding all cancers) || id:finngen_R10_C3_COLORECTAL_EXALLC	IL1RN	Weighted median	7	-0.0356092960041769	0.0804137858579186	0.657891767792646	-0.193220316285697	0.122001724277344	0.965017255935892	0.824300347341347	1.1297560497914	0.949023759425805
eqtl-a-ENSG00000136689	finngen_R10_C3_COLORECTAL_EXALLC	Colorectal cancer (controls excluding all cancers) || id:finngen_R10_C3_COLORECTAL_EXALLC	IL1RN	Weighted mode	7	-0.021123062017451	0.0824997149250837	0.806473645615681	-0.182822503270615	0.140576379235713	0.979098467322623	0.832915982480064	1.15093698389496	0.985130618841978
eqtl-a-ENSG00000137331	finngen_R10_C3_COLORECTAL_EXALLC	Colorectal cancer (controls excluding all cancers) || id:finngen_R10_C3_COLORECTAL_EXALLC	IER3	Inverse variance weighted	9	-0.103019816897584	0.0459522041343995	0.024968440342224	-0.193086137001007	-0.0129534967941606	0.902109096300811	0.82441095879304	0.987130038664324	0.772324610962065
eqtl-a-ENSG00000137331	finngen_R10_C3_COLORECTAL_EXALLC	Colorectal cancer (controls excluding all cancers) || id:finngen_R10_C3_COLORECTAL_EXALLC	IER3	MR Egger	9	-0.103692979156939	0.0888610114659484	0.28145543133932	-0.277860561630197	0.0704746033163203	0.901502034851713	0.75740242511101	1.07301731800326	0.974677729086069
eqtl-a-ENSG00000137331	finngen_R10_C3_COLORECTAL_EXALLC	Colorectal cancer (controls excluding all cancers) || id:finngen_R10_C3_COLORECTAL_EXALLC	IER3	Weighted median	9	-0.10686141313876	0.0415878801961375	0.0101835815275468	-0.18837365832319	-0.0253491679543305	0.898650205472152	0.828305146289219	0.974969424508636	0.31569102735395
eqtl-a-ENSG00000137331	finngen_R10_C3_COLORECTAL_EXALLC	Colorectal cancer (controls excluding all cancers) || id:finngen_R10_C3_COLORECTAL_EXALLC	IER3	Weighted mode	9	-0.109375537869717	0.0445485173670549	0.0396141456182507	-0.196690631909145	-0.0220604438302896	0.896393724491982	0.821444722792676	0.978181108251403	0.877936869335854
eqtl-a-ENSG00000137364	finngen_R10_C3_COLORECTAL_EXALLC	Colorectal cancer (controls excluding all cancers) || id:finngen_R10_C3_COLORECTAL_EXALLC	TPMT	Inverse variance weighted	3	0.0108242109824719	0.032263241994759	0.737250439207087	-0.0524117433272558	0.0740601652921995	1.01088300469453	0.948938067476633	1.0768715938413	0.999742341689369
eqtl-a-ENSG00000137364	finngen_R10_C3_COLORECTAL_EXALLC	Colorectal cancer (controls excluding all cancers) || id:finngen_R10_C3_COLORECTAL_EXALLC	TPMT	MR Egger	3	-0.00186895265320345	0.0721786441643278	0.983519413223591	-0.143339095215286	0.139601189908879	0.998132792751278	0.866460206564368	1.14981514952176	0.989017115149062
eqtl-a-ENSG00000137364	finngen_R10_C3_COLORECTAL_EXALLC	Colorectal cancer (controls excluding all cancers) || id:finngen_R10_C3_COLORECTAL_EXALLC	TPMT	Weighted median	3	0.0097462743073138	0.0323776924803557	0.763400625713532	-0.0537140029541834	0.073206551568811	1.00979392391499	0.947703108036342	1.07595275369354	0.973224575350643
eqtl-a-ENSG00000137364	finngen_R10_C3_COLORECTAL_EXALLC	Colorectal cancer (controls excluding all cancers) || id:finngen_R10_C3_COLORECTAL_EXALLC	TPMT	Weighted mode	3	0.00950723278976834	0.0363625615868769	0.818203030989304	-0.0617633879205105	0.0807778535000471	1.00955257009095	0.940105300747286	1.0841300341218	0.985130618841978
eqtl-a-ENSG00000138119	finngen_R10_C3_COLORECTAL_EXALLC	Colorectal cancer (controls excluding all cancers) || id:finngen_R10_C3_COLORECTAL_EXALLC	MYOF	Inverse variance weighted	7	-0.0207117027860136	0.0426482522989145	0.627222338811842	-0.104302277291886	0.0628788717198588	0.979501311366769	0.900952918647954	1.06489784217472	0.999742341689369
eqtl-a-ENSG00000138119	finngen_R10_C3_COLORECTAL_EXALLC	Colorectal cancer (controls excluding all cancers) || id:finngen_R10_C3_COLORECTAL_EXALLC	MYOF	MR Egger	7	-0.041005972085518	0.0576722667597407	0.508856926335357	-0.15404361493461	0.0720316707635739	0.959823397783269	0.857234631963685	1.0746893797581	0.974677729086069
eqtl-a-ENSG00000138119	finngen_R10_C3_COLORECTAL_EXALLC	Colorectal cancer (controls excluding all cancers) || id:finngen_R10_C3_COLORECTAL_EXALLC	MYOF	Weighted median	7	-0.0410834196631237	0.0419540004611746	0.327456884443272	-0.123313260567026	0.0411464212407786	0.959749064664678	0.883986701007318	1.04200466599225	0.823067304141198
eqtl-a-ENSG00000138119	finngen_R10_C3_COLORECTAL_EXALLC	Colorectal cancer (controls excluding all cancers) || id:finngen_R10_C3_COLORECTAL_EXALLC	MYOF	Weighted mode	7	-0.0384295000805138	0.0425400244897159	0.401140417632657	-0.121807948080357	0.0449489479193294	0.962299544388846	0.885318379270892	1.04597445937315	0.891953858645896
eqtl-a-ENSG00000138166	finngen_R10_C3_COLORECTAL_EXALLC	Colorectal cancer (controls excluding all cancers) || id:finngen_R10_C3_COLORECTAL_EXALLC	DUSP5	Inverse variance weighted	7	-0.0249456729917933	0.0535367815852736	0.641248487851614	-0.12987776489893	0.079986418915343	0.97536289913723	0.878202771564573	1.08327235556149	0.999742341689369
eqtl-a-ENSG00000138166	finngen_R10_C3_COLORECTAL_EXALLC	Colorectal cancer (controls excluding all cancers) || id:finngen_R10_C3_COLORECTAL_EXALLC	DUSP5	MR Egger	7	-0.0667460786943422	0.132328844965036	0.63541974307644	-0.326110614825812	0.192618457437128	0.935432697474734	0.721725349492349	1.21242011538093	0.974677729086069
eqtl-a-ENSG00000138166	finngen_R10_C3_COLORECTAL_EXALLC	Colorectal cancer (controls excluding all cancers) || id:finngen_R10_C3_COLORECTAL_EXALLC	DUSP5	Weighted median	7	-0.0200471067916818	0.0692701891304749	0.77227182590501	-0.155816677487413	0.115722463904049	0.980152500379583	0.855716048008793	1.12268424348923	0.973224575350643
eqtl-a-ENSG00000138166	finngen_R10_C3_COLORECTAL_EXALLC	Colorectal cancer (controls excluding all cancers) || id:finngen_R10_C3_COLORECTAL_EXALLC	DUSP5	Weighted mode	7	-0.0202583472515004	0.0808080396235286	0.81041238052379	-0.178642104913617	0.138125410410616	0.979945474381614	0.836405191144454	1.14811952738724	0.985130618841978
eqtl-a-ENSG00000138760	finngen_R10_C3_COLORECTAL_EXALLC	Colorectal cancer (controls excluding all cancers) || id:finngen_R10_C3_COLORECTAL_EXALLC	SCARB2	Inverse variance weighted	4	-0.155432534042081	0.0471820892772108	0.000986628360186382	-0.247909429025414	-0.0629556390587477	0.856044828865164	0.780430624439407	0.938985127029293	0.132208200264975
eqtl-a-ENSG00000138760	finngen_R10_C3_COLORECTAL_EXALLC	Colorectal cancer (controls excluding all cancers) || id:finngen_R10_C3_COLORECTAL_EXALLC	SCARB2	MR Egger	4	-0.168662395544139	0.0765839111145947	0.158549717885226	-0.318766861328744	-0.0185579297595334	0.844794061487446	0.727045031861773	0.98161320832757	0.974677729086069
eqtl-a-ENSG00000138760	finngen_R10_C3_COLORECTAL_EXALLC	Colorectal cancer (controls excluding all cancers) || id:finngen_R10_C3_COLORECTAL_EXALLC	SCARB2	Weighted median	4	-0.158317767802206	0.0476283452146232	0.000887285247504929	-0.251669324422867	-0.0649662111815444	0.853578499104614	0.777501796420397	0.937099126314728	0.0412587640089792
eqtl-a-ENSG00000138760	finngen_R10_C3_COLORECTAL_EXALLC	Colorectal cancer (controls excluding all cancers) || id:finngen_R10_C3_COLORECTAL_EXALLC	SCARB2	Weighted mode	4	-0.158855011752856	0.0518033767995168	0.0547126566096106	-0.260389630279909	-0.0573203932258028	0.853120042382143	0.770751219278112	0.944291476302537	0.877936869335854
eqtl-a-ENSG00000138772	finngen_R10_C3_COLORECTAL_EXALLC	Colorectal cancer (controls excluding all cancers) || id:finngen_R10_C3_COLORECTAL_EXALLC	ANXA3	Inverse variance weighted	6	0.0461499112102666	0.0415284041236965	0.266445500803868	-0.0352457608721786	0.127545583292712	1.04723139091536	0.965368137386412	1.13603665135214	0.915479413018419
eqtl-a-ENSG00000138772	finngen_R10_C3_COLORECTAL_EXALLC	Colorectal cancer (controls excluding all cancers) || id:finngen_R10_C3_COLORECTAL_EXALLC	ANXA3	MR Egger	6	0.00139746238515681	0.0533724224558834	0.980365382105053	-0.103212485628375	0.106007410398688	1.00139843929073	0.901935304828821	1.11183011558043	0.989017115149062
eqtl-a-ENSG00000138772	finngen_R10_C3_COLORECTAL_EXALLC	Colorectal cancer (controls excluding all cancers) || id:finngen_R10_C3_COLORECTAL_EXALLC	ANXA3	Weighted median	6	0.0290128566403671	0.0441373896026306	0.51096836705561	-0.0574964269807888	0.115522140261523	1.02943782950201	0.944125263758101	1.12245936581708	0.833685230459153
eqtl-a-ENSG00000138772	finngen_R10_C3_COLORECTAL_EXALLC	Colorectal cancer (controls excluding all cancers) || id:finngen_R10_C3_COLORECTAL_EXALLC	ANXA3	Weighted mode	6	0.0177048908156148	0.0437754884103583	0.702604100738579	-0.0680950664686874	0.103504848099917	1.01786255147552	0.934171660954774	1.10905117014292	0.951880951941693
eqtl-a-ENSG00000141429	finngen_R10_C3_COLORECTAL_EXALLC	Colorectal cancer (controls excluding all cancers) || id:finngen_R10_C3_COLORECTAL_EXALLC	GALNT1	Inverse variance weighted	2	0.0103158238133518	0.0583406071910319	0.859649271932011	-0.104031766281071	0.124663413907774	1.01036921535848	0.901196669299806	1.1327671152372	0.999742341689369
eqtl-a-ENSG00000141682	finngen_R10_C3_COLORECTAL_EXALLC	Colorectal cancer (controls excluding all cancers) || id:finngen_R10_C3_COLORECTAL_EXALLC	PMAIP1	Inverse variance weighted	2	-0.0918905149955272	0.0810383057725316	0.256830388202343	-0.250725594309689	0.0669445643186348	0.912205016848354	0.778235894619534	1.06923620269419	0.915479413018419
eqtl-a-ENSG00000142634	finngen_R10_C3_COLORECTAL_EXALLC	Colorectal cancer (controls excluding all cancers) || id:finngen_R10_C3_COLORECTAL_EXALLC	EFHD2	Inverse variance weighted	5	0.0144359768222866	0.0593220774123397	0.807734936095526	-0.101835294905899	0.130707248550472	1.0145406787539	0.903178297485421	1.13963410293639	0.999742341689369
eqtl-a-ENSG00000142634	finngen_R10_C3_COLORECTAL_EXALLC	Colorectal cancer (controls excluding all cancers) || id:finngen_R10_C3_COLORECTAL_EXALLC	EFHD2	MR Egger	5	-0.0313779385285518	0.0609060170320929	0.641980603862243	-0.150753731911454	0.0879978548543502	0.969109240134498	0.860059477784545	1.09198577955714	0.974677729086069
eqtl-a-ENSG00000142634	finngen_R10_C3_COLORECTAL_EXALLC	Colorectal cancer (controls excluding all cancers) || id:finngen_R10_C3_COLORECTAL_EXALLC	EFHD2	Weighted median	5	0.00606928756354645	0.0458680763636215	0.894730780094769	-0.0838321421091516	0.0959707172362445	1.00608774300755	0.91958560284035	1.10072683119829	0.973224575350643
eqtl-a-ENSG00000142634	finngen_R10_C3_COLORECTAL_EXALLC	Colorectal cancer (controls excluding all cancers) || id:finngen_R10_C3_COLORECTAL_EXALLC	EFHD2	Weighted mode	5	-0.0455662300367186	0.0497018475360073	0.411125692612414	-0.142981851207293	0.0518493911338558	0.955456320569199	0.866769799578159	1.05321710673344	0.891953858645896
eqtl-a-ENSG00000143669	finngen_R10_C3_COLORECTAL_EXALLC	Colorectal cancer (controls excluding all cancers) || id:finngen_R10_C3_COLORECTAL_EXALLC	LYST	Inverse variance weighted	2	-0.0115699624498037	0.166357910329183	0.944552936210925	-0.337631466695002	0.314491541795394	0.98849671217703	0.71345817255274	1.36956276846428	0.999742341689369
eqtl-a-ENSG00000144118	finngen_R10_C3_COLORECTAL_EXALLC	Colorectal cancer (controls excluding all cancers) || id:finngen_R10_C3_COLORECTAL_EXALLC	RALB	Inverse variance weighted	3	0.0378232450937183	0.0316578702749613	0.232184664248463	-0.0242261806452058	0.0998726708326424	1.038547648262	0.976064917796547	1.10503020654139	0.915479413018419
eqtl-a-ENSG00000144118	finngen_R10_C3_COLORECTAL_EXALLC	Colorectal cancer (controls excluding all cancers) || id:finngen_R10_C3_COLORECTAL_EXALLC	RALB	MR Egger	3	0.0143555394518229	0.0524236554750008	0.829841269086495	-0.0883948252791787	0.117105904182824	1.01445907505151	0.915399382547728	1.12423848494425	0.974677729086069
eqtl-a-ENSG00000144118	finngen_R10_C3_COLORECTAL_EXALLC	Colorectal cancer (controls excluding all cancers) || id:finngen_R10_C3_COLORECTAL_EXALLC	RALB	Weighted median	3	0.0355160768112002	0.032730390030711	0.277872894367319	-0.0286354876489935	0.0996676412713938	1.03615430605131	0.971770622309407	1.10480366590754	0.79260186816835
eqtl-a-ENSG00000144118	finngen_R10_C3_COLORECTAL_EXALLC	Colorectal cancer (controls excluding all cancers) || id:finngen_R10_C3_COLORECTAL_EXALLC	RALB	Weighted mode	3	0.0359938482596914	0.0326189186527395	0.384836906156728	-0.027939232299678	0.0999269288190609	1.03664946927298	0.972447458401529	1.10509016488193	0.891953858645896
eqtl-a-ENSG00000144959	finngen_R10_C3_COLORECTAL_EXALLC	Colorectal cancer (controls excluding all cancers) || id:finngen_R10_C3_COLORECTAL_EXALLC	NCEH1	Inverse variance weighted	4	0.0316138700809423	0.0578567512600466	0.584779830347066	-0.081785362388749	0.145013102550634	1.03211889636674	0.921469719531573	1.15605471743426	0.999742341689369
eqtl-a-ENSG00000144959	finngen_R10_C3_COLORECTAL_EXALLC	Colorectal cancer (controls excluding all cancers) || id:finngen_R10_C3_COLORECTAL_EXALLC	NCEH1	MR Egger	4	-0.0573696543185657	0.0788378359160001	0.542462020973926	-0.211891812713926	0.0971525040767945	0.944244960618244	0.809052221996089	1.10202842463395	0.974677729086069
eqtl-a-ENSG00000144959	finngen_R10_C3_COLORECTAL_EXALLC	Colorectal cancer (controls excluding all cancers) || id:finngen_R10_C3_COLORECTAL_EXALLC	NCEH1	Weighted median	4	0.00931086735812408	0.0620347906284748	0.880692774753839	-0.112277322273687	0.130899056989935	1.00935434832734	0.893796353490331	1.13985271534042	0.973224575350643
eqtl-a-ENSG00000144959	finngen_R10_C3_COLORECTAL_EXALLC	Colorectal cancer (controls excluding all cancers) || id:finngen_R10_C3_COLORECTAL_EXALLC	NCEH1	Weighted mode	4	-0.00269289920899707	0.0622910686775008	0.968233928908426	-0.124783393816899	0.119397595398905	0.997310723391582	0.882688077574358	1.12681784682659	0.985130618841978
eqtl-a-ENSG00000148700	finngen_R10_C3_COLORECTAL_EXALLC	Colorectal cancer (controls excluding all cancers) || id:finngen_R10_C3_COLORECTAL_EXALLC	ADD3	Inverse variance weighted	2	-0.0892590047672527	0.0528831145548812	0.091439155819647	-0.19290990929482	0.0143918997603145	0.914608654892455	0.824556255647553	1.01449596176703	0.875203348559478
eqtl-a-ENSG00000152558	finngen_R10_C3_COLORECTAL_EXALLC	Colorectal cancer (controls excluding all cancers) || id:finngen_R10_C3_COLORECTAL_EXALLC	TMEM123	Inverse variance weighted	3	-0.0213786891273823	0.0708228247346967	0.762757591982098	-0.160191425607388	0.117434047352623	0.978848215198059	0.851980682435708	1.12460745665877	0.999742341689369
eqtl-a-ENSG00000152558	finngen_R10_C3_COLORECTAL_EXALLC	Colorectal cancer (controls excluding all cancers) || id:finngen_R10_C3_COLORECTAL_EXALLC	TMEM123	MR Egger	3	-0.0303539673330914	0.216913188333068	0.911488724371037	-0.455503816465905	0.394795881799722	0.97010208831887	0.634128403122986	1.48408123201211	0.98675693498537
eqtl-a-ENSG00000152558	finngen_R10_C3_COLORECTAL_EXALLC	Colorectal cancer (controls excluding all cancers) || id:finngen_R10_C3_COLORECTAL_EXALLC	TMEM123	Weighted median	3	-0.0283100507547326	0.0671771074489688	0.67344543801486	-0.159977181354712	0.103357079845246	0.972086923787959	0.85216323395492	1.10888729969489	0.949023759425805
eqtl-a-ENSG00000152558	finngen_R10_C3_COLORECTAL_EXALLC	Colorectal cancer (controls excluding all cancers) || id:finngen_R10_C3_COLORECTAL_EXALLC	TMEM123	Weighted mode	3	-0.0233502368220346	0.0785158522081134	0.794210821272602	-0.177241307149937	0.130540833505868	0.976920270398027	0.837577646660552	1.13944446645594	0.985130618841978
eqtl-a-ENSG00000158615	finngen_R10_C3_COLORECTAL_EXALLC	Colorectal cancer (controls excluding all cancers) || id:finngen_R10_C3_COLORECTAL_EXALLC	PPP1R15B	Inverse variance weighted	2	0.295061201136646	0.184776175943022	0.110297500866164	-0.0671001037116766	0.657222505984969	1.34320856206153	0.935101589511504	1.92942591631988	0.915479413018419
eqtl-a-ENSG00000159840	finngen_R10_C3_COLORECTAL_EXALLC	Colorectal cancer (controls excluding all cancers) || id:finngen_R10_C3_COLORECTAL_EXALLC	ZYX	Inverse variance weighted	5	0.0512309757402935	0.0366914085816743	0.162634330837553	-0.0206841850797881	0.123146136560375	1.05256598241527	0.979528265366958	1.13104969658306	0.915479413018419
eqtl-a-ENSG00000159840	finngen_R10_C3_COLORECTAL_EXALLC	Colorectal cancer (controls excluding all cancers) || id:finngen_R10_C3_COLORECTAL_EXALLC	ZYX	MR Egger	5	0.0395411641311152	0.0565250408051521	0.534580394410854	-0.0712479158469829	0.150330244109213	1.04033332242084	0.931230996586187	1.1622179950053	0.974677729086069
eqtl-a-ENSG00000159840	finngen_R10_C3_COLORECTAL_EXALLC	Colorectal cancer (controls excluding all cancers) || id:finngen_R10_C3_COLORECTAL_EXALLC	ZYX	Weighted median	5	0.0506444972008441	0.0279048969528633	0.0695398309109903	-0.004049100826768	0.105338095228456	1.05194885603861	0.995959085728861	1.11108619980218	0.56981527286543
eqtl-a-ENSG00000159840	finngen_R10_C3_COLORECTAL_EXALLC	Colorectal cancer (controls excluding all cancers) || id:finngen_R10_C3_COLORECTAL_EXALLC	ZYX	Weighted mode	5	0.0545942504266624	0.0290751560179832	0.133636886665077	-0.00239305536858461	0.111581556221909	1.05611201073069	0.997609805705723	1.11804492380725	0.877936869335854
eqtl-a-ENSG00000160213	finngen_R10_C3_COLORECTAL_EXALLC	Colorectal cancer (controls excluding all cancers) || id:finngen_R10_C3_COLORECTAL_EXALLC	CSTB	Inverse variance weighted	4	-0.0620707095314063	0.034874852228633	0.0751065967847329	-0.130425419899527	0.00628400083671428	0.939816430462163	0.877721951099071	1.00630378659283	0.875203348559478
eqtl-a-ENSG00000160213	finngen_R10_C3_COLORECTAL_EXALLC	Colorectal cancer (controls excluding all cancers) || id:finngen_R10_C3_COLORECTAL_EXALLC	CSTB	MR Egger	4	0.0186483307188659	0.0478009892508393	0.734073226093556	-0.0750416082127791	0.112338269650511	1.01882329675406	0.927704885383233	1.1188912836004	0.974677729086069
eqtl-a-ENSG00000160213	finngen_R10_C3_COLORECTAL_EXALLC	Colorectal cancer (controls excluding all cancers) || id:finngen_R10_C3_COLORECTAL_EXALLC	CSTB	Weighted median	4	-0.0467522516549825	0.0293797204748316	0.111539761062593	-0.104336503785652	0.0108320004756875	0.954323800447125	0.900922082716206	1.01089087899151	0.56981527286543
eqtl-a-ENSG00000160213	finngen_R10_C3_COLORECTAL_EXALLC	Colorectal cancer (controls excluding all cancers) || id:finngen_R10_C3_COLORECTAL_EXALLC	CSTB	Weighted mode	4	-0.045731750646314	0.0273425823070526	0.193009922011352	-0.0993232119681371	0.00785971067550916	0.955298185944207	0.905450008444814	1.00789067928306	0.877936869335854
eqtl-a-ENSG00000161921	finngen_R10_C3_COLORECTAL_EXALLC	Colorectal cancer (controls excluding all cancers) || id:finngen_R10_C3_COLORECTAL_EXALLC	CXCL16	Inverse variance weighted	11	0.0308461337698676	0.0424986913842508	0.467952967938028	-0.0524513013432639	0.114143568882999	1.03132680531009	0.948900530111825	1.12091304156588	0.999742341689369
eqtl-a-ENSG00000161921	finngen_R10_C3_COLORECTAL_EXALLC	Colorectal cancer (controls excluding all cancers) || id:finngen_R10_C3_COLORECTAL_EXALLC	CXCL16	MR Egger	11	0.021734994635883	0.0717822580710874	0.768931048663259	-0.118958231183448	0.162428220455214	1.02197292027594	0.887844884217574	1.17636387655456	0.974677729086069
eqtl-a-ENSG00000161921	finngen_R10_C3_COLORECTAL_EXALLC	Colorectal cancer (controls excluding all cancers) || id:finngen_R10_C3_COLORECTAL_EXALLC	CXCL16	Weighted median	11	0.0331545873318057	0.0406251573236317	0.414437363140946	-0.0464707210225125	0.112779895686124	1.03371032541159	0.954592509653408	1.11938552424899	0.824707584183716
eqtl-a-ENSG00000161921	finngen_R10_C3_COLORECTAL_EXALLC	Colorectal cancer (controls excluding all cancers) || id:finngen_R10_C3_COLORECTAL_EXALLC	CXCL16	Weighted mode	11	0.035522983191328	0.0362939432326091	0.350783954921428	-0.0356131455445858	0.106659111927242	1.03616146215153	0.96501354107012	1.11255493312295	0.891953858645896
eqtl-a-ENSG00000162366	finngen_R10_C3_COLORECTAL_EXALLC	Colorectal cancer (controls excluding all cancers) || id:finngen_R10_C3_COLORECTAL_EXALLC	PDZK1IP1	Inverse variance weighted	13	0.02724838122597	0.0204388206173177	0.182476684174571	-0.0128117071839727	0.0673084696359127	1.02762301333131	0.987270013370956	1.06962537424028	0.915479413018419
eqtl-a-ENSG00000162366	finngen_R10_C3_COLORECTAL_EXALLC	Colorectal cancer (controls excluding all cancers) || id:finngen_R10_C3_COLORECTAL_EXALLC	PDZK1IP1	MR Egger	13	0.0383108523356329	0.0280698999623337	0.199570293448921	-0.0167061515905411	0.0933278562618069	1.0390541750994	0.983432622292766	1.09782160395946	0.974677729086069
eqtl-a-ENSG00000162366	finngen_R10_C3_COLORECTAL_EXALLC	Colorectal cancer (controls excluding all cancers) || id:finngen_R10_C3_COLORECTAL_EXALLC	PDZK1IP1	Weighted median	13	0.0376729580051159	0.0212485068001697	0.076233733448273	-0.00397411532321679	0.0793200313334485	1.0383915796874	0.996033771022543	1.0825507167882	0.56981527286543
eqtl-a-ENSG00000162366	finngen_R10_C3_COLORECTAL_EXALLC	Colorectal cancer (controls excluding all cancers) || id:finngen_R10_C3_COLORECTAL_EXALLC	PDZK1IP1	Weighted mode	13	0.0369571904384798	0.0214438622517276	0.110452426008148	-0.00507277957490635	0.0789871604518659	1.0376485986058	0.99494006524258	1.08219042714503	0.877936869335854
eqtl-a-ENSG00000162704	finngen_R10_C3_COLORECTAL_EXALLC	Colorectal cancer (controls excluding all cancers) || id:finngen_R10_C3_COLORECTAL_EXALLC	ARPC5	Inverse variance weighted	3	-0.0475912130316168	0.0360623330044441	0.186937495476615	-0.118273385720327	0.0230909596570937	0.953523495397202	0.888453129011556	1.02335961975398	0.915479413018419
eqtl-a-ENSG00000162704	finngen_R10_C3_COLORECTAL_EXALLC	Colorectal cancer (controls excluding all cancers) || id:finngen_R10_C3_COLORECTAL_EXALLC	ARPC5	MR Egger	3	0.0126678064114892	0.0403019859682295	0.8061212472944	-0.0663240860862407	0.0916596989092191	1.01274838295433	0.935827526460042	1.09599179141094	0.974677729086069
eqtl-a-ENSG00000162704	finngen_R10_C3_COLORECTAL_EXALLC	Colorectal cancer (controls excluding all cancers) || id:finngen_R10_C3_COLORECTAL_EXALLC	ARPC5	Weighted median	3	-0.046269928826394	0.0259469896545579	0.0745458704026169	-0.0971260285493275	0.00458617089653952	0.954784203624502	0.907441635373528	1.00459670347353	0.56981527286543
eqtl-a-ENSG00000162704	finngen_R10_C3_COLORECTAL_EXALLC	Colorectal cancer (controls excluding all cancers) || id:finngen_R10_C3_COLORECTAL_EXALLC	ARPC5	Weighted mode	3	-0.0355733693097783	0.02662789205418	0.313295581506514	-0.0877640377359711	0.0166172991164144	0.96505192643873	0.915976987229066	1.01675613438769	0.882923911518357
eqtl-a-ENSG00000162772	finngen_R10_C3_COLORECTAL_EXALLC	Colorectal cancer (controls excluding all cancers) || id:finngen_R10_C3_COLORECTAL_EXALLC	ATF3	Inverse variance weighted	2	-0.28193915845879	0.113893305044245	0.0133061926095235	-0.50517003634551	-0.0587082805720704	0.754319577102623	0.603402966268391	0.942981815152683	0.772324610962065
eqtl-a-ENSG00000163191	finngen_R10_C3_COLORECTAL_EXALLC	Colorectal cancer (controls excluding all cancers) || id:finngen_R10_C3_COLORECTAL_EXALLC	S100A11	Inverse variance weighted	4	-0.0170816567684564	0.066660013044803	0.797757473442862	-0.14773528233627	0.113571968799358	0.983063407576321	0.862659445912208	1.12027251065877	0.999742341689369
eqtl-a-ENSG00000163191	finngen_R10_C3_COLORECTAL_EXALLC	Colorectal cancer (controls excluding all cancers) || id:finngen_R10_C3_COLORECTAL_EXALLC	S100A11	MR Egger	4	0.0350883195064234	0.0936288607702742	0.743846193595134	-0.148424247603314	0.218600886616161	1.03571117826036	0.862065308210309	1.24433454699671	0.974677729086069
eqtl-a-ENSG00000163191	finngen_R10_C3_COLORECTAL_EXALLC	Colorectal cancer (controls excluding all cancers) || id:finngen_R10_C3_COLORECTAL_EXALLC	S100A11	Weighted median	4	0.00150374426023022	0.0673555828794325	0.982188341114378	-0.130513198183457	0.133520686703918	1.00150487545057	0.877644909553772	1.1428449075848	0.98710983124946
eqtl-a-ENSG00000163191	finngen_R10_C3_COLORECTAL_EXALLC	Colorectal cancer (controls excluding all cancers) || id:finngen_R10_C3_COLORECTAL_EXALLC	S100A11	Weighted mode	4	0.00163963440913806	0.0810520734516275	0.985130618841978	-0.157222429556052	0.160501698374328	1.0016409793446	0.854513968514961	1.17409976719983	0.985130618841978
eqtl-a-ENSG00000163739	finngen_R10_C3_COLORECTAL_EXALLC	Colorectal cancer (controls excluding all cancers) || id:finngen_R10_C3_COLORECTAL_EXALLC	CXCL1	Inverse variance weighted	7	-0.0620945523380032	0.0416689385372769	0.136174809736415	-0.143765671871066	0.0195765671950595	0.939794022867906	0.866090673689738	1.01976944475751	0.915479413018419
eqtl-a-ENSG00000163739	finngen_R10_C3_COLORECTAL_EXALLC	Colorectal cancer (controls excluding all cancers) || id:finngen_R10_C3_COLORECTAL_EXALLC	CXCL1	MR Egger	7	-0.064172453446298	0.0736623627209089	0.423508730889558	-0.208550684379279	0.0802057774866835	0.937843251283338	0.811759890113704	1.08351000670223	0.974677729086069
eqtl-a-ENSG00000163739	finngen_R10_C3_COLORECTAL_EXALLC	Colorectal cancer (controls excluding all cancers) || id:finngen_R10_C3_COLORECTAL_EXALLC	CXCL1	Weighted median	7	-0.0375938371942172	0.0549386206131539	0.493793341695468	-0.145273533595999	0.0700858592075644	0.96310403849971	0.864785712810093	1.07260026991004	0.833685230459153
eqtl-a-ENSG00000163739	finngen_R10_C3_COLORECTAL_EXALLC	Colorectal cancer (controls excluding all cancers) || id:finngen_R10_C3_COLORECTAL_EXALLC	CXCL1	Weighted mode	7	-0.0362892320070019	0.0606820620700978	0.571691587607704	-0.155226073664393	0.0826476096503898	0.96436132897968	0.856221586449939	1.08615898915535	0.951880951941693
eqtl-a-ENSG00000163993	finngen_R10_C3_COLORECTAL_EXALLC	Colorectal cancer (controls excluding all cancers) || id:finngen_R10_C3_COLORECTAL_EXALLC	S100P	Inverse variance weighted	8	0.0289291449267557	0.0222279051138977	0.193094652605755	-0.0146375490964839	0.0724958389499952	1.02935165710411	0.985469059030856	1.07518833216843	0.915479413018419
eqtl-a-ENSG00000163993	finngen_R10_C3_COLORECTAL_EXALLC	Colorectal cancer (controls excluding all cancers) || id:finngen_R10_C3_COLORECTAL_EXALLC	S100P	MR Egger	8	0.0204248627939222	0.028818896202461	0.505082136786221	-0.0360601737629013	0.0769098993507458	1.02063487770894	0.964582249193207	1.07994476828412	0.974677729086069
eqtl-a-ENSG00000163993	finngen_R10_C3_COLORECTAL_EXALLC	Colorectal cancer (controls excluding all cancers) || id:finngen_R10_C3_COLORECTAL_EXALLC	S100P	Weighted median	8	0.0257206796948357	0.0199654881028482	0.197656518050908	-0.0134116769867468	0.0648530363764183	1.02605431064026	0.986677858830933	1.06700220235088	0.688791536190271
eqtl-a-ENSG00000163993	finngen_R10_C3_COLORECTAL_EXALLC	Colorectal cancer (controls excluding all cancers) || id:finngen_R10_C3_COLORECTAL_EXALLC	S100P	Weighted mode	8	0.0258999102220963	0.0202497671827765	0.241654203728696	-0.0137896334561456	0.0655894539003381	1.02623822737661	0.986305008016103	1.06778825086518	0.877936869335854
eqtl-a-ENSG00000164171	finngen_R10_C3_COLORECTAL_EXALLC	Colorectal cancer (controls excluding all cancers) || id:finngen_R10_C3_COLORECTAL_EXALLC	ITGA2	Inverse variance weighted	4	-0.0475674386240843	0.0387555461654968	0.21968313087871	-0.123528309108458	0.0283934318602895	0.953546165122852	0.883796621395525	1.02880036765108	0.915479413018419
eqtl-a-ENSG00000164171	finngen_R10_C3_COLORECTAL_EXALLC	Colorectal cancer (controls excluding all cancers) || id:finngen_R10_C3_COLORECTAL_EXALLC	ITGA2	MR Egger	4	0.0295212318722515	0.071391748117681	0.71935490179227	-0.110406594438403	0.169449058182906	1.02996130324656	0.895469968158568	1.18465199717061	0.974677729086069
eqtl-a-ENSG00000164171	finngen_R10_C3_COLORECTAL_EXALLC	Colorectal cancer (controls excluding all cancers) || id:finngen_R10_C3_COLORECTAL_EXALLC	ITGA2	Weighted median	4	-0.0359325529677218	0.039600255678962	0.364204907915764	-0.113549054098487	0.0416839481630437	0.964705357802307	0.892660406685656	1.04256492211624	0.824707584183716
eqtl-a-ENSG00000164171	finngen_R10_C3_COLORECTAL_EXALLC	Colorectal cancer (controls excluding all cancers) || id:finngen_R10_C3_COLORECTAL_EXALLC	ITGA2	Weighted mode	4	-0.0346756684720241	0.040156947041362	0.451372662605901	-0.113383284673094	0.0440319477290454	0.965918643329605	0.892808394753953	1.04501574023487	0.919736062093614
eqtl-a-ENSG00000164251	finngen_R10_C3_COLORECTAL_EXALLC	Colorectal cancer (controls excluding all cancers) || id:finngen_R10_C3_COLORECTAL_EXALLC	F2RL1	Inverse variance weighted	7	0.0119389183870791	0.0319911272764766	0.709003558166828	-0.0507636910748149	0.0746415278489732	1.01201047174625	0.950503256398464	1.07749782868152	0.999742341689369
eqtl-a-ENSG00000164251	finngen_R10_C3_COLORECTAL_EXALLC	Colorectal cancer (controls excluding all cancers) || id:finngen_R10_C3_COLORECTAL_EXALLC	F2RL1	MR Egger	7	-0.0452090355792848	0.0583653796605851	0.473602427527175	-0.159605179714032	0.069187108555462	0.955797665230807	0.852480299046789	1.07163670278616	0.974677729086069
eqtl-a-ENSG00000164251	finngen_R10_C3_COLORECTAL_EXALLC	Colorectal cancer (controls excluding all cancers) || id:finngen_R10_C3_COLORECTAL_EXALLC	F2RL1	Weighted median	7	0.0153656222867372	0.0364677409116036	0.673500732495733	-0.0561111499000058	0.0868423944734801	1.01548428043395	0.945434045150511	1.09072476192065	0.949023759425805
eqtl-a-ENSG00000164251	finngen_R10_C3_COLORECTAL_EXALLC	Colorectal cancer (controls excluding all cancers) || id:finngen_R10_C3_COLORECTAL_EXALLC	F2RL1	Weighted mode	7	0.015208345202942	0.035847826501169	0.686175677636555	-0.0550533947393492	0.0854700851452332	1.01532458058658	0.946434611974901	1.08922897673004	0.951880951941693
eqtl-a-ENSG00000164828	finngen_R10_C3_COLORECTAL_EXALLC	Colorectal cancer (controls excluding all cancers) || id:finngen_R10_C3_COLORECTAL_EXALLC	SUN1	Inverse variance weighted	4	-0.0104857903921273	0.0781331077046082	0.893241113146709	-0.163626681493159	0.142655100708905	0.989568993855362	0.849058932135059	1.15333194968868	0.999742341689369
eqtl-a-ENSG00000164828	finngen_R10_C3_COLORECTAL_EXALLC	Colorectal cancer (controls excluding all cancers) || id:finngen_R10_C3_COLORECTAL_EXALLC	SUN1	MR Egger	4	-0.0191090387093438	0.245595342751867	0.945065217291065	-0.500475910503004	0.462257833084316	0.981072381544137	0.606242074077197	1.58765460034059	0.98754005851763
eqtl-a-ENSG00000164828	finngen_R10_C3_COLORECTAL_EXALLC	Colorectal cancer (controls excluding all cancers) || id:finngen_R10_C3_COLORECTAL_EXALLC	SUN1	Weighted median	4	-0.0098670790679271	0.0808843166239527	0.902906925401177	-0.168400339650874	0.14866618151502	0.990181440842344	0.845015473759782	1.16028559977275	0.973224575350643
eqtl-a-ENSG00000164828	finngen_R10_C3_COLORECTAL_EXALLC	Colorectal cancer (controls excluding all cancers) || id:finngen_R10_C3_COLORECTAL_EXALLC	SUN1	Weighted mode	4	-0.0137341150987854	0.0852842249192357	0.882296115199704	-0.180891195940487	0.153422965742917	0.98635976757007	0.834526153589554	1.16581797574122	0.985130618841978
eqtl-a-ENSG00000164924	finngen_R10_C3_COLORECTAL_EXALLC	Colorectal cancer (controls excluding all cancers) || id:finngen_R10_C3_COLORECTAL_EXALLC	YWHAZ	Inverse variance weighted	2	-0.0756869499044785	0.0537517943046539	0.159106702901816	-0.1810404667416	0.0296665669326432	0.927106391880278	0.834401592498956	1.03011100361286	0.915479413018419
eqtl-a-ENSG00000167996	finngen_R10_C3_COLORECTAL_EXALLC	Colorectal cancer (controls excluding all cancers) || id:finngen_R10_C3_COLORECTAL_EXALLC	FTH1	Inverse variance weighted	2	-0.0198300591249274	0.0679957799666409	0.770564476832657	-0.153101787859544	0.113441669609689	0.980365263281864	0.858042379069091	1.12012654956793	0.999742341689369
eqtl-a-ENSG00000168615	finngen_R10_C3_COLORECTAL_EXALLC	Colorectal cancer (controls excluding all cancers) || id:finngen_R10_C3_COLORECTAL_EXALLC	ADAM9	Inverse variance weighted	2	0.0383235430861022	0.109187539590216	0.725597165924192	-0.17568403451072	0.252331120682925	1.03906736156034	0.838882999544281	1.28702212638292	0.999742341689369
eqtl-a-ENSG00000169429	finngen_R10_C3_COLORECTAL_EXALLC	Colorectal cancer (controls excluding all cancers) || id:finngen_R10_C3_COLORECTAL_EXALLC	CXCL8	Inverse variance weighted	9	-0.0725478459242627	0.0330505485922211	0.028159492106774	-0.137326921165016	-0.00776877068350929	0.930021247869556	0.871685207201822	0.992261328221193	0.772324610962065
eqtl-a-ENSG00000169429	finngen_R10_C3_COLORECTAL_EXALLC	Colorectal cancer (controls excluding all cancers) || id:finngen_R10_C3_COLORECTAL_EXALLC	CXCL8	MR Egger	9	-0.0691542659068708	0.0569316248338775	0.263864468162051	-0.180740250581271	0.0424317187675291	0.933182710696562	0.834652130947193	1.04334481307169	0.974677729086069
eqtl-a-ENSG00000169429	finngen_R10_C3_COLORECTAL_EXALLC	Colorectal cancer (controls excluding all cancers) || id:finngen_R10_C3_COLORECTAL_EXALLC	CXCL8	Weighted median	9	-0.0944271710357294	0.0427834213463271	0.0273072667922458	-0.178282676874531	-0.0105716651969282	0.909893998850556	0.836705872655634	0.989484018459853	0.497286523154626
eqtl-a-ENSG00000169429	finngen_R10_C3_COLORECTAL_EXALLC	Colorectal cancer (controls excluding all cancers) || id:finngen_R10_C3_COLORECTAL_EXALLC	CXCL8	Weighted mode	9	-0.0790475283937003	0.0448127870924218	0.115748276784022	-0.166880591094847	0.00878553430744648	0.923996007355426	0.846300661139322	1.00882424038213	0.877936869335854
eqtl-a-ENSG00000169908	finngen_R10_C3_COLORECTAL_EXALLC	Colorectal cancer (controls excluding all cancers) || id:finngen_R10_C3_COLORECTAL_EXALLC	TM4SF1	Inverse variance weighted	4	-0.0680805584897281	0.10243820205579	0.506305561072926	-0.268859434519076	0.13269831753962	0.934185213995889	0.764250675361999	1.14190545351521	0.999742341689369
eqtl-a-ENSG00000169908	finngen_R10_C3_COLORECTAL_EXALLC	Colorectal cancer (controls excluding all cancers) || id:finngen_R10_C3_COLORECTAL_EXALLC	TM4SF1	MR Egger	4	-0.0856328203883488	0.321343904184266	0.814826546275863	-0.71546687258951	0.544201231812812	0.91793121497662	0.488963774714639	1.72323137009525	0.974677729086069
eqtl-a-ENSG00000169908	finngen_R10_C3_COLORECTAL_EXALLC	Colorectal cancer (controls excluding all cancers) || id:finngen_R10_C3_COLORECTAL_EXALLC	TM4SF1	Weighted median	4	-0.1075133212524	0.0916654386256091	0.24084059864345	-0.287177580958594	0.0721509384537934	0.898064559026456	0.750378464077817	1.07481756312205	0.725039531273681
eqtl-a-ENSG00000169908	finngen_R10_C3_COLORECTAL_EXALLC	Colorectal cancer (controls excluding all cancers) || id:finngen_R10_C3_COLORECTAL_EXALLC	TM4SF1	Weighted mode	4	-0.131837164184929	0.101291484526279	0.28399804946162	-0.330368473856436	0.0666941454865781	0.876483706398529	0.718658877630601	1.068968479336	0.877936869335854
eqtl-a-ENSG00000170027	finngen_R10_C3_COLORECTAL_EXALLC	Colorectal cancer (controls excluding all cancers) || id:finngen_R10_C3_COLORECTAL_EXALLC	YWHAG	Inverse variance weighted	3	-0.0111252099388028	0.0484287499597777	0.818306825451077	-0.106045559859967	0.0837951399823615	0.988936446351078	0.899383671348361	1.0874061049555	0.999742341689369
eqtl-a-ENSG00000170027	finngen_R10_C3_COLORECTAL_EXALLC	Colorectal cancer (controls excluding all cancers) || id:finngen_R10_C3_COLORECTAL_EXALLC	YWHAG	MR Egger	3	-0.0346508145030488	0.159927997198914	0.864166260065652	-0.34810968901292	0.278808060006823	0.965942650539935	0.706021429173251	1.32155366052374	0.974677729086069
eqtl-a-ENSG00000170027	finngen_R10_C3_COLORECTAL_EXALLC	Colorectal cancer (controls excluding all cancers) || id:finngen_R10_C3_COLORECTAL_EXALLC	YWHAG	Weighted median	3	-0.0172125671383636	0.0467929792365946	0.712988753906959	-0.108926806442089	0.0745016721653618	0.982934722805263	0.896796054790064	1.07734714502333	0.970511976636146
eqtl-a-ENSG00000170027	finngen_R10_C3_COLORECTAL_EXALLC	Colorectal cancer (controls excluding all cancers) || id:finngen_R10_C3_COLORECTAL_EXALLC	YWHAG	Weighted mode	3	-0.0191459869442588	0.0478896532519429	0.727964382655568	-0.113009707318067	0.0747177334295494	0.981036133320973	0.893141990060558	1.07757994315787	0.967152679813827
eqtl-a-ENSG00000170421	finngen_R10_C3_COLORECTAL_EXALLC	Colorectal cancer (controls excluding all cancers) || id:finngen_R10_C3_COLORECTAL_EXALLC	KRT8	Inverse variance weighted	2	0.0866576061374595	0.0698957200103549	0.215044654330366	-0.0503380050828362	0.223653217357755	1.09052322732803	0.950907958451929	1.25063724493169	0.915479413018419
eqtl-a-ENSG00000170759	finngen_R10_C3_COLORECTAL_EXALLC	Colorectal cancer (controls excluding all cancers) || id:finngen_R10_C3_COLORECTAL_EXALLC	KIF5B	Inverse variance weighted	2	-0.0225408783074517	0.11260921636535	0.841348382612498	-0.243254942383537	0.198173185768634	0.977711269194569	0.784071595207436	1.21917351904217	0.999742341689369
eqtl-a-ENSG00000170802	finngen_R10_C3_COLORECTAL_EXALLC	Colorectal cancer (controls excluding all cancers) || id:finngen_R10_C3_COLORECTAL_EXALLC	FOXN2	Inverse variance weighted	2	-0.0178031425230928	0.0591261948726732	0.763335078190264	-0.133690484473532	0.0980841994273467	0.982354397133074	0.874860805704749	1.10305565785326	0.999742341689369
eqtl-a-ENSG00000175198	finngen_R10_C3_COLORECTAL_EXALLC	Colorectal cancer (controls excluding all cancers) || id:finngen_R10_C3_COLORECTAL_EXALLC	PCCA	Inverse variance weighted	2	-0.0463094692890755	0.112348983481773	0.680197936536076	-0.266513476913351	0.1738945383352	0.954746451761698	0.766045679725378	1.18993006719695	0.999742341689369
eqtl-a-ENSG00000176597	finngen_R10_C3_COLORECTAL_EXALLC	Colorectal cancer (controls excluding all cancers) || id:finngen_R10_C3_COLORECTAL_EXALLC	B3GNT5	Inverse variance weighted	3	0.0588944865395786	0.0596111215569363	0.323163341558431	-0.0579433117120166	0.175732284791174	1.06066332057842	0.943703442853042	1.19211886757484	0.99919622150824
eqtl-a-ENSG00000176597	finngen_R10_C3_COLORECTAL_EXALLC	Colorectal cancer (controls excluding all cancers) || id:finngen_R10_C3_COLORECTAL_EXALLC	B3GNT5	MR Egger	3	-0.0311094268427028	0.113812524064101	0.830136128964743	-0.25418197400834	0.191963120322935	0.969369492229139	0.775550659142581	1.21162583177152	0.974677729086069
eqtl-a-ENSG00000176597	finngen_R10_C3_COLORECTAL_EXALLC	Colorectal cancer (controls excluding all cancers) || id:finngen_R10_C3_COLORECTAL_EXALLC	B3GNT5	Weighted median	3	0.0530251362992902	0.0618683854165206	0.391409779689953	-0.0682368991170901	0.174287171715671	1.05445614991161	0.934039174309726	1.19039736519415	0.824707584183716
eqtl-a-ENSG00000176597	finngen_R10_C3_COLORECTAL_EXALLC	Colorectal cancer (controls excluding all cancers) || id:finngen_R10_C3_COLORECTAL_EXALLC	B3GNT5	Weighted mode	3	0.0431004281298566	0.0640009355630511	0.570066775856574	-0.0823414055737235	0.168542261833437	1.04404274084573	0.920957484999326	1.18357824597459	0.951880951941693
eqtl-a-ENSG00000178381	finngen_R10_C3_COLORECTAL_EXALLC	Colorectal cancer (controls excluding all cancers) || id:finngen_R10_C3_COLORECTAL_EXALLC	ZFAND2A	Inverse variance weighted	4	0.0133145156821028	0.0274877509392409	0.628116238513535	-0.0405614761588094	0.0671905075230149	1.01340354855038	0.960250130207329	1.06949920641278	0.999742341689369
eqtl-a-ENSG00000178381	finngen_R10_C3_COLORECTAL_EXALLC	Colorectal cancer (controls excluding all cancers) || id:finngen_R10_C3_COLORECTAL_EXALLC	ZFAND2A	MR Egger	4	-0.044651022863126	0.104149005708318	0.709885419510418	-0.24878307405143	0.159481028325178	0.956331161317038	0.779749102853535	1.17290201009412	0.974677729086069
eqtl-a-ENSG00000178381	finngen_R10_C3_COLORECTAL_EXALLC	Colorectal cancer (controls excluding all cancers) || id:finngen_R10_C3_COLORECTAL_EXALLC	ZFAND2A	Weighted median	4	0.00595680589154135	0.0296499434783721	0.840773280032034	-0.0521570833260679	0.0640706951091506	1.00597458294037	0.949179754818767	1.06616776894412	0.973224575350643
eqtl-a-ENSG00000178381	finngen_R10_C3_COLORECTAL_EXALLC	Colorectal cancer (controls excluding all cancers) || id:finngen_R10_C3_COLORECTAL_EXALLC	ZFAND2A	Weighted mode	4	0.00555026049572691	0.0293740897112483	0.862191551448308	-0.0520229553383198	0.0631234763297737	1.00556569172742	0.949307074927696	1.06515835295577	0.985130618841978
eqtl-a-ENSG00000180817	finngen_R10_C3_COLORECTAL_EXALLC	Colorectal cancer (controls excluding all cancers) || id:finngen_R10_C3_COLORECTAL_EXALLC	PPA1	Inverse variance weighted	3	-0.0403209880819895	0.0497095420470283	0.417290011552149	-0.137751690494165	0.057109714330186	0.960481086684435	0.871315020688634	1.05877196648051	0.999742341689369
eqtl-a-ENSG00000180817	finngen_R10_C3_COLORECTAL_EXALLC	Colorectal cancer (controls excluding all cancers) || id:finngen_R10_C3_COLORECTAL_EXALLC	PPA1	MR Egger	3	0.0905539592888641	0.0833979108412317	0.473825434520713	-0.07290594595995	0.254013864537678	1.09478057962943	0.929688266851319	1.28918967816276	0.974677729086069
eqtl-a-ENSG00000180817	finngen_R10_C3_COLORECTAL_EXALLC	Colorectal cancer (controls excluding all cancers) || id:finngen_R10_C3_COLORECTAL_EXALLC	PPA1	Weighted median	3	-0.0263395278668875	0.0395441064764635	0.505360138294509	-0.103845976560756	0.051166920826981	0.974004331848057	0.901364117931579	1.05249856255182	0.833685230459153
eqtl-a-ENSG00000180817	finngen_R10_C3_COLORECTAL_EXALLC	Colorectal cancer (controls excluding all cancers) || id:finngen_R10_C3_COLORECTAL_EXALLC	PPA1	Weighted mode	3	-0.0260627678575289	0.0416230965275838	0.595145943150787	-0.107644037051593	0.0555185013365355	0.974273934601964	0.897947175472006	1.05708857444297	0.951880951941693
eqtl-a-ENSG00000181649	finngen_R10_C3_COLORECTAL_EXALLC	Colorectal cancer (controls excluding all cancers) || id:finngen_R10_C3_COLORECTAL_EXALLC	PHLDA2	Inverse variance weighted	2	0.0258551618420536	0.113520655671132	0.819834897802656	-0.196645323273366	0.248355646957473	1.02619230590586	0.821481942175607	1.28191576057221	0.999742341689369
eqtl-a-ENSG00000182718	finngen_R10_C3_COLORECTAL_EXALLC	Colorectal cancer (controls excluding all cancers) || id:finngen_R10_C3_COLORECTAL_EXALLC	ANXA2	Inverse variance weighted	2	0.00234114007004449	0.0499443804112769	0.962612897367057	-0.0955498455360583	0.100232125676147	1.00234388267832	0.908873057259822	1.10542748639916	0.999742341689369
eqtl-a-ENSG00000186480	finngen_R10_C3_COLORECTAL_EXALLC	Colorectal cancer (controls excluding all cancers) || id:finngen_R10_C3_COLORECTAL_EXALLC	INSIG1	Inverse variance weighted	7	-0.0134367962726609	0.0283767979921585	0.635846888519093	-0.0690553203372915	0.0421817277919698	0.986653074498976	0.933275049559579	1.04308401888348	0.999742341689369
eqtl-a-ENSG00000186480	finngen_R10_C3_COLORECTAL_EXALLC	Colorectal cancer (controls excluding all cancers) || id:finngen_R10_C3_COLORECTAL_EXALLC	INSIG1	MR Egger	7	0.0530047417613955	0.044997752740591	0.291825758110184	-0.0351908536101629	0.141200337132954	1.054434644985	0.965421144562899	1.15165534420527	0.974677729086069
eqtl-a-ENSG00000186480	finngen_R10_C3_COLORECTAL_EXALLC	Colorectal cancer (controls excluding all cancers) || id:finngen_R10_C3_COLORECTAL_EXALLC	INSIG1	Weighted median	7	-0.00286665465191588	0.02976294903257	0.92326943181413	-0.061202034755753	0.0554687254519212	0.997137450279121	0.940633179982543	1.05703595823358	0.975727922258114
eqtl-a-ENSG00000186480	finngen_R10_C3_COLORECTAL_EXALLC	Colorectal cancer (controls excluding all cancers) || id:finngen_R10_C3_COLORECTAL_EXALLC	INSIG1	Weighted mode	7	-0.00181641655713427	0.0309303599504589	0.955077385960685	-0.0624399220600337	0.0588070889457652	0.998185232129036	0.93946950251044	1.0605706252071	0.985130618841978
eqtl-a-ENSG00000189159	finngen_R10_C3_COLORECTAL_EXALLC	Colorectal cancer (controls excluding all cancers) || id:finngen_R10_C3_COLORECTAL_EXALLC	JPT1	Inverse variance weighted	2	0.108464934512323	0.104761799413447	0.300506353960044	-0.0968681923380324	0.313798061362679	1.1145658250589	0.907675636852495	1.36861333272858	0.982142717820632
eqtl-a-ENSG00000189266	finngen_R10_C3_COLORECTAL_EXALLC	Colorectal cancer (controls excluding all cancers) || id:finngen_R10_C3_COLORECTAL_EXALLC	PNRC2	Inverse variance weighted	2	-0.0837114884629786	0.115774900188024	0.469646794858168	-0.310630292831506	0.143207315905548	0.919696560889913	0.732984815522777	1.1539690129999	0.999742341689369
eqtl-a-ENSG00000196878	finngen_R10_C3_COLORECTAL_EXALLC	Colorectal cancer (controls excluding all cancers) || id:finngen_R10_C3_COLORECTAL_EXALLC	LAMB3	Inverse variance weighted	2	0.0524670567285107	0.0963549276954186	0.586084606832025	-0.13638860155451	0.241322715011531	1.05386784365218	0.872503510380849	1.27293176321928	0.999742341689369
eqtl-a-ENSG00000196975	finngen_R10_C3_COLORECTAL_EXALLC	Colorectal cancer (controls excluding all cancers) || id:finngen_R10_C3_COLORECTAL_EXALLC	ANXA4	Inverse variance weighted	3	0.104642395460847	0.0510076978487668	0.0402180825688668	0.0046673076772638	0.20461748324443	1.11031348621069	1.00467821652278	1.22705560585166	0.772324610962065
eqtl-a-ENSG00000196975	finngen_R10_C3_COLORECTAL_EXALLC	Colorectal cancer (controls excluding all cancers) || id:finngen_R10_C3_COLORECTAL_EXALLC	ANXA4	MR Egger	3	-0.0147893823553615	0.0777636121379914	0.880354077884192	-0.167206062145825	0.137627297435102	0.985319443410702	0.846025259593744	1.14754777656328	0.974677729086069
eqtl-a-ENSG00000196975	finngen_R10_C3_COLORECTAL_EXALLC	Colorectal cancer (controls excluding all cancers) || id:finngen_R10_C3_COLORECTAL_EXALLC	ANXA4	Weighted median	3	0.0933606461049771	0.0408831771093803	0.0223953046680485	0.0132296189705916	0.173491673239363	1.09785760194787	1.0133175175736	1.18945078245642	0.497286523154626
eqtl-a-ENSG00000196975	finngen_R10_C3_COLORECTAL_EXALLC	Colorectal cancer (controls excluding all cancers) || id:finngen_R10_C3_COLORECTAL_EXALLC	ANXA4	Weighted mode	3	0.0896037500000717	0.0399836260651007	0.154313199708215	0.0112358429124744	0.167971657087669	1.0937408030344	1.01129920207095	1.1829030832543	0.877936869335854
eqtl-a-ENSG00000197747	finngen_R10_C3_COLORECTAL_EXALLC	Colorectal cancer (controls excluding all cancers) || id:finngen_R10_C3_COLORECTAL_EXALLC	S100A10	Inverse variance weighted	4	-0.0271160840957937	0.0785814723071692	0.730041981256173	-0.181135769817845	0.126903601626258	0.973248256322753	0.834322075249546	1.1353075707028	0.999742341689369
eqtl-a-ENSG00000197747	finngen_R10_C3_COLORECTAL_EXALLC	Colorectal cancer (controls excluding all cancers) || id:finngen_R10_C3_COLORECTAL_EXALLC	S100A10	MR Egger	4	-0.152739097893426	0.112861104583697	0.308614396114685	-0.373946862877471	0.0684686670906191	0.858353638872474	0.688013469913727	1.07086707104442	0.974677729086069
eqtl-a-ENSG00000197747	finngen_R10_C3_COLORECTAL_EXALLC	Colorectal cancer (controls excluding all cancers) || id:finngen_R10_C3_COLORECTAL_EXALLC	S100A10	Weighted median	4	-0.0518809594280903	0.0610385037982859	0.39534119757897	-0.171516426872731	0.0677545080165501	0.949441882220703	0.84238643013169	1.07010257462703	0.824707584183716
eqtl-a-ENSG00000197747	finngen_R10_C3_COLORECTAL_EXALLC	Colorectal cancer (controls excluding all cancers) || id:finngen_R10_C3_COLORECTAL_EXALLC	S100A10	Weighted mode	4	-0.0665301939630659	0.0653259910239744	0.383449959937521	-0.194569136370056	0.0615087484439238	0.935634664911314	0.823189263971543	1.06343979993156	0.891953858645896
eqtl-a-ENSG00000197930	finngen_R10_C3_COLORECTAL_EXALLC	Colorectal cancer (controls excluding all cancers) || id:finngen_R10_C3_COLORECTAL_EXALLC	ERO1A	Inverse variance weighted	6	0.016280696872452	0.0277005258594268	0.556707069589295	-0.0380123338120245	0.0705737275569286	1.01641394958461	0.962701067043978	1.07312368530177	0.999742341689369
eqtl-a-ENSG00000197930	finngen_R10_C3_COLORECTAL_EXALLC	Colorectal cancer (controls excluding all cancers) || id:finngen_R10_C3_COLORECTAL_EXALLC	ERO1A	MR Egger	6	-0.0149917310699887	0.0618275237925708	0.820336225465383	-0.136173677703428	0.10619021556345	0.985120085458423	0.872691052348282	1.11203338244645	0.974677729086069
eqtl-a-ENSG00000197930	finngen_R10_C3_COLORECTAL_EXALLC	Colorectal cancer (controls excluding all cancers) || id:finngen_R10_C3_COLORECTAL_EXALLC	ERO1A	Weighted median	6	0.00523297519889121	0.0297293411977799	0.860277792388533	-0.0530365335487573	0.0635024839465397	1.00524669112821	0.948345365427766	1.06556213259755	0.973224575350643
eqtl-a-ENSG00000197930	finngen_R10_C3_COLORECTAL_EXALLC	Colorectal cancer (controls excluding all cancers) || id:finngen_R10_C3_COLORECTAL_EXALLC	ERO1A	Weighted mode	6	0.00535392675062285	0.0271413345670194	0.851391540301238	-0.0478430890007352	0.0585509425019809	1.00536828462869	0.953283355986665	1.06029899860265	0.985130618841978
eqtl-a-ENSG00000197956	finngen_R10_C3_COLORECTAL_EXALLC	Colorectal cancer (controls excluding all cancers) || id:finngen_R10_C3_COLORECTAL_EXALLC	S100A6	Inverse variance weighted	2	0.130449142437245	0.137569858327036	0.343007658129694	-0.139187779883745	0.400086064758236	1.13933999436483	0.870064632481955	1.49195309669844	0.99919622150824
eqtl-a-ENSG00000198431	finngen_R10_C3_COLORECTAL_EXALLC	Colorectal cancer (controls excluding all cancers) || id:finngen_R10_C3_COLORECTAL_EXALLC	TXNRD1	Inverse variance weighted	2	-0.0477465930822285	0.320791783350227	0.881680024360126	-0.676498488448672	0.581005302284216	0.953375348378072	0.508394026954404	1.78783484208112	0.999742341689369
eqtl-a-ENSG00000198467	finngen_R10_C3_COLORECTAL_EXALLC	Colorectal cancer (controls excluding all cancers) || id:finngen_R10_C3_COLORECTAL_EXALLC	TPM2	Inverse variance weighted	7	0.00438591141073618	0.0314946461938877	0.889245525609564	-0.0573435951292836	0.066115417950756	1.00439554359701	0.944269567197014	1.06835001681999	0.999742341689369
eqtl-a-ENSG00000198467	finngen_R10_C3_COLORECTAL_EXALLC	Colorectal cancer (controls excluding all cancers) || id:finngen_R10_C3_COLORECTAL_EXALLC	TPM2	MR Egger	7	0.00515391592338637	0.0589331968747523	0.933705486867877	-0.110355149951128	0.120662981797901	1.0051672201946	0.895516036336917	1.12824460931666	0.98675693498537
eqtl-a-ENSG00000198467	finngen_R10_C3_COLORECTAL_EXALLC	Colorectal cancer (controls excluding all cancers) || id:finngen_R10_C3_COLORECTAL_EXALLC	TPM2	Weighted median	7	0.0122817486486171	0.0356189868723117	0.730237936908566	-0.0575314656211138	0.082094962918348	1.01235747903986	0.94409218347211	1.08555889277544	0.970511976636146
eqtl-a-ENSG00000198467	finngen_R10_C3_COLORECTAL_EXALLC	Colorectal cancer (controls excluding all cancers) || id:finngen_R10_C3_COLORECTAL_EXALLC	TPM2	Weighted mode	7	0.0144225827136786	0.0364774306570811	0.706234254666418	-0.0570731813742005	0.0859183468015576	1.01452708997686	0.944524945203797	1.08971734576564	0.951880951941693
eqtl-a-ENSG00000198898	finngen_R10_C3_COLORECTAL_EXALLC	Colorectal cancer (controls excluding all cancers) || id:finngen_R10_C3_COLORECTAL_EXALLC	CAPZA2	Inverse variance weighted (multiplicative random effects)	3	0.012570335911395	0.0852180808173708	0.882731183836381	-0.154457102490652	0.179597774313442	1.01264967467363	0.856880249382202	1.19673590837919	0.999742341689369
eqtl-a-ENSG00000198898	finngen_R10_C3_COLORECTAL_EXALLC	Colorectal cancer (controls excluding all cancers) || id:finngen_R10_C3_COLORECTAL_EXALLC	CAPZA2	MR Egger	3	-0.226684400975346	0.61569548048247	0.775416618728261	-1.43344754272099	0.980078740770296	0.797172329403681	0.238485315037073	2.6646660515265	0.974677729086069
eqtl-a-ENSG00000198898	finngen_R10_C3_COLORECTAL_EXALLC	Colorectal cancer (controls excluding all cancers) || id:finngen_R10_C3_COLORECTAL_EXALLC	CAPZA2	Weighted median	3	-0.00184555956566316	0.0415578398571232	0.964578052961962	-0.0832989256856247	0.0796078065542983	0.998156142432185	0.920076071738038	1.08286229288959	0.985777570609478
eqtl-a-ENSG00000198898	finngen_R10_C3_COLORECTAL_EXALLC	Colorectal cancer (controls excluding all cancers) || id:finngen_R10_C3_COLORECTAL_EXALLC	CAPZA2	Weighted mode	3	-0.00225490797037548	0.0387629009836471	0.958901075816005	-0.0782301938983239	0.0737203779575729	0.997747632424791	0.924751529881079	1.07650574867099	0.985130618841978
eqtl-a-ENSG00000235162	finngen_R10_C3_COLORECTAL_EXALLC	Colorectal cancer (controls excluding all cancers) || id:finngen_R10_C3_COLORECTAL_EXALLC	C12orf75	Inverse variance weighted (multiplicative random effects)	10	0.00377306624267793	0.0366157159366708	0.917927260650233	-0.0679937369931969	0.0755398694785527	1.00378019321781	0.934266324875239	1.07846622474693	0.999742341689369
eqtl-a-ENSG00000235162	finngen_R10_C3_COLORECTAL_EXALLC	Colorectal cancer (controls excluding all cancers) || id:finngen_R10_C3_COLORECTAL_EXALLC	C12orf75	MR Egger	10	0.00925538936866305	0.048567372617007	0.85361116664884	-0.0859366609606706	0.104447439697997	1.00929835293072	0.917652352597907	1.11009704529687	0.974677729086069
eqtl-a-ENSG00000235162	finngen_R10_C3_COLORECTAL_EXALLC	Colorectal cancer (controls excluding all cancers) || id:finngen_R10_C3_COLORECTAL_EXALLC	C12orf75	Weighted median	10	0.00836914762251649	0.0292310963487984	0.774640898097073	-0.0489238012211284	0.0656620964661614	1.00840426684276	0.952253687502225	1.06786582056088	0.973224575350643
eqtl-a-ENSG00000235162	finngen_R10_C3_COLORECTAL_EXALLC	Colorectal cancer (controls excluding all cancers) || id:finngen_R10_C3_COLORECTAL_EXALLC	C12orf75	Weighted mode	10	0.0118198248232531	0.0273550270397022	0.675843700319562	-0.0417960281745632	0.0654356778210694	1.01188995498906	0.959065382939992	1.06762406319886	0.951880951941693
