# Supplementary material for: Single-Cell Dissection of the Serrated Pathway: Cellular Heterogeneity and Genetic Causality in Colorectal Cancer
Source: Int J Mol Sci. 2025 Jul 25;26(15):7187. doi: 10.3390/ijms26157187 (PMC12347469; doi:10.3390/ijms26157187)
Supplement: Supplementary file 1 [file ijms-26-07187-s001.zip › Table S8 The marker genes for IER3+ SSC cells.csv]

	p_val	avg_log2FC	pct.1	pct.2	p_val_adj	cluster	gene
IER3	4.32389979974637e-46	3.75662641510695	1	0	1.8684868204644e-41	IER3+SSC	IER3
CXCL2	4.52255031262847e-21	2.06523712443989	0.875	0.411	1.95432966659614e-16	IER3+SSC	CXCL2
CXCL3	6.55814698125322e-21	1.68222085020062	0.958	0.575	2.83397205500896e-16	IER3+SSC	CXCL3
NFKBIA	9.95732564763278e-19	1.40288259207834	0.958	0.767	4.30285913211155e-14	IER3+SSC	NFKBIA
FOS	5.87310039413099e-15	1.0303403438214	0.988	0.863	2.53794287331583e-10	IER3+SSC	FOS
CXCL1	2.24700425210729e-13	1.18647342184902	0.941	0.74	9.70997947463121e-09	IER3+SSC	CXCL1
BTG2	6.74420518015633e-13	1.11172185619669	0.824	0.466	2.91437338450095e-08	IER3+SSC	BTG2
HSP90AB1	1.11236351890629e-12	0.784431258236379	0.994	0.918	4.80685647424975e-08	IER3+SSC	HSP90AB1
CXCL8	2.56897941088824e-12	1.854353308252	0.772	0.411	1.11013307282714e-07	IER3+SSC	CXCL8
PTMA	1.91752870708323e-11	0.62692474561404	1	1	8.28621680191875e-07	IER3+SSC	PTMA
ATF3	6.45598329460734e-11	1.1241006369916	0.888	0.63	2.78982406109867e-06	IER3+SSC	ATF3
DUSP1	7.93869429390493e-11	0.957078845817704	0.869	0.493	3.43054796522514e-06	IER3+SSC	DUSP1
CCL20	7.51713152985461e-10	1.96340125239804	0.691	0.356	3.24837804799607e-05	IER3+SSC	CCL20
KLF6	8.36561067406507e-10	0.785260944219032	0.945	0.712	3.61503134058374e-05	IER3+SSC	KLF6
ZFP36	9.43628485112542e-10	0.821305348388662	0.845	0.479	4.07770177271683e-05	IER3+SSC	ZFP36
RHOB	1.00253739012231e-09	0.711246434594582	0.688	0.247	4.33226482393552e-05	IER3+SSC	RHOB
FOSL1	1.10173622721883e-09	0.775827143922341	0.629	0.192	4.76093275868071e-05	IER3+SSC	FOSL1
HSP90AA1	1.4544442797691e-09	0.607894201056227	1	0.986	6.28509006616621e-05	IER3+SSC	HSP90AA1
TCIM	2.34395576021186e-09	1.32673790228402	0.731	0.397	0.000101289360266035	IER3+SSC	TCIM
UBC	3.10476387088099e-09	0.612710587181419	0.996	0.959	0.00013416616115238	IER3+SSC	UBC
ELF3	4.09182207115719e-09	0.683739971122151	0.985	0.932	0.000176819907160916	IER3+SSC	ELF3
HSPD1	7.27250459304745e-09	0.658461241595138	0.973	0.836	0.000314266740979359	IER3+SSC	HSPD1
PHLDA2	1.55608976145679e-08	0.781254790925504	0.88	0.603	0.000672433068618322	IER3+SSC	PHLDA2
TNFAIP3	1.55668152622104e-08	0.794252336181884	0.722	0.356	0.000672688787925899	IER3+SSC	TNFAIP3
EGR1	1.58265539581151e-08	0.699830883855486	0.646	0.26	0.000683912876192029	IER3+SSC	EGR1
DNAJB1	5.55153347667366e-08	0.528814886474237	0.989	0.918	0.00239898416127499	IER3+SSC	DNAJB1
JUN	9.05951815387667e-08	0.655196888085944	0.942	0.753	0.00391488957983473	IER3+SSC	JUN
SOX9	1.22649883517592e-07	0.797658583093144	0.773	0.452	0.00530006941644572	IER3+SSC	SOX9
HBEGF	1.76936062964533e-07	0.816222058362981	0.532	0.178	0.00764593808888636	IER3+SSC	HBEGF
NUCKS1	2.15247196139396e-07	0.634035008506387	0.804	0.479	0.00930147708677172	IER3+SSC	NUCKS1
NFKBIZ	2.48449390258932e-07	0.660073216433908	0.587	0.219	0.0107362435012592	IER3+SSC	NFKBIZ
HES1	3.69362859567502e-07	0.614225894895633	0.643	0.288	0.0159612772504905	IER3+SSC	HES1
G3BP1	3.90306350426191e-07	0.552690362906843	0.584	0.219	0.016866308320967	IER3+SSC	G3BP1
NASP	4.79820010124874e-07	0.476571620083366	0.403	0.082	0.0207344620975262	IER3+SSC	NASP
NCOA7	4.99401452136565e-07	0.771046961869651	0.684	0.356	0.0215806349511774	IER3+SSC	NCOA7
HSPE1	5.21183869724836e-07	0.636899243688258	0.898	0.63	0.0225219185624193	IER3+SSC	HSPE1
ID1	5.28961901094609e-07	0.700817853659916	0.68	0.329	0.0228580306320013	IER3+SSC	ID1
ID3	5.41320465477928e-07	0.797486634914967	0.649	0.288	0.0233920812746977	IER3+SSC	ID3
CLDN4	7.02398949806104e-07	0.474788627189677	0.992	0.904	0.0303527658179712	IER3+SSC	CLDN4
PPP1R15A	8.82486907847544e-07	0.663408447735831	0.931	0.671	0.0381349067488159	IER3+SSC	PPP1R15A
PIM3	9.33995580360026e-07	0.519900239726409	0.443	0.123	0.0403607510140978	IER3+SSC	PIM3
HSPB1	9.62119913759339e-07	0.59317239770288	0.985	0.904	0.0415760878332823	IER3+SSC	HSPB1
RANBP1	1.04207906804421e-06	0.514255047095367	0.521	0.178	0.0450313627673943	IER3+SSC	RANBP1
MT-CO3	1.49381874345827e-06	0.494482960843191	1	1	0.0645523893610623	IER3+SSC	MT-CO3
CKS2	1.75726450626347e-06	0.591751881665862	0.505	0.192	0.0759366711091635	IER3+SSC	CKS2
IRF1	1.76383296378119e-06	0.673437978406079	0.731	0.397	0.0762205138638765	IER3+SSC	IRF1
COA3	1.9651624300416e-06	0.554196737471175	0.446	0.151	0.0849205640893875	IER3+SSC	COA3
ATP5MC3	2.03565420224256e-06	0.598229757854558	0.76	0.466	0.0879667250415078	IER3+SSC	ATP5MC3
NR4A1	2.3865500388847e-06	0.574943096544822	0.773	0.466	0.103129986830324	IER3+SSC	NR4A1
BHLHE40	2.65864267642e-06	0.61551390521022	0.786	0.507	0.114887925976137	IER3+SSC	BHLHE40
PSME2	4.1694967140131e-06	0.477182208253583	0.724	0.411	0.180176461502648	IER3+SSC	PSME2
FABP5	4.55451760849325e-06	0.724549088136053	0.657	0.342	0.196814369415819	IER3+SSC	FABP5
CDCA7	4.66173022083664e-06	0.51985137548372	0.355	0.082	0.201447348033014	IER3+SSC	CDCA7
COX4I1	5.07747897365986e-06	0.449444037491581	0.916	0.74	0.219413098888764	IER3+SSC	COX4I1
NCL	5.5356943883475e-06	0.519183692293108	0.916	0.685	0.23921396160366	IER3+SSC	NCL
ANXA7	6.71875171878572e-06	0.346441059095442	0.382	0.096	0.290337418023887	IER3+SSC	ANXA7
FAM84A	6.86276646541582e-06	0.50705221397804	0.559	0.219	0.296560727270014	IER3+SSC	FAM84A
PLIN2	7.05623695884116e-06	0.607770566826148	0.414	0.123	0.304921167702403	IER3+SSC	PLIN2
ZFP36L1	7.42464439550357e-06	0.583664865222595	0.849	0.548	0.320841158262896	IER3+SSC	ZFP36L1
IL32	7.73934425475236e-06	0.490491222796518	0.77	0.452	0.334440283280614	IER3+SSC	IL32
CYP2J2	8.02054900972398e-06	0.396764763135626	0.336	0.068	0.346591984357202	IER3+SSC	CYP2J2
SDC4	8.22923111636692e-06	0.602366755378516	0.53	0.247	0.355609764231564	IER3+SSC	SDC4
IL33	8.54815790182542e-06	0.525642111096646	0.617	0.288	0.369391547411582	IER3+SSC	IL33
ZC3H12A	8.69737418717312e-06	0.41006014151747	0.349	0.082	0.375839630750312	IER3+SSC	ZC3H12A
DDIT4	9.86507219860729e-06	0.508151314381921	0.738	0.438	0.426299364918417	IER3+SSC	DDIT4
TMEM14B	1.07833934072262e-05	0.426206980899797	0.49	0.178	0.465982779306464	IER3+SSC	TMEM14B
IER2	1.08064578514495e-05	0.534680985868876	0.849	0.507	0.466979463134687	IER3+SSC	IER2
RSL1D1	1.09019796561426e-05	0.49217125680022	0.789	0.466	0.471107246880888	IER3+SSC	RSL1D1
SRSF7	1.12821269777833e-05	0.442732049147612	0.747	0.479	0.487534553090951	IER3+SSC	SRSF7
HSPA1A	1.41699461280089e-05	0.558988011333788	0.944	0.767	0.61232588202965	IER3+SSC	HSPA1A
SNHG3	1.53617733718602e-05	0.531175474221696	0.432	0.151	0.663828312718196	IER3+SSC	SNHG3
UCHL5	1.60722744397889e-05	0.444592681293363	0.345	0.082	0.694531195366599	IER3+SSC	UCHL5
EEF1E1	1.77652856053985e-05	0.385245101109737	0.277	0.041	0.767691286866085	IER3+SSC	EEF1E1
PA2G4	1.87091275290399e-05	0.403076046576342	0.688	0.356	0.808477527912401	IER3+SSC	PA2G4
TRAF5	1.97071663654576e-05	0.336773707925139	0.277	0.041	0.85160578015052	IER3+SSC	TRAF5
CLDN3	2.01363325020158e-05	0.495224797774932	0.938	0.671	0.87015133640961	IER3+SSC	CLDN3
GNPNAT1	2.08466631270423e-05	0.415357707847875	0.444	0.164	0.900846853708881	IER3+SSC	GNPNAT1
CDKN1A	2.16368065566336e-05	0.481358871929219	0.439	0.151	0.934991321731808	IER3+SSC	CDKN1A
RND3	2.24882021002047e-05	0.46664695335956	0.842	0.493	0.971782677356144	IER3+SSC	RND3
WEE1	2.32899424751518e-05	0.389687879162208	0.353	0.096	1	IER3+SSC	WEE1
MRPS15	2.36953751420201e-05	0.402574673617602	0.512	0.205	1	IER3+SSC	MRPS15
TFDP1	2.40470126322642e-05	0.335673078674079	0.396	0.123	1	IER3+SSC	TFDP1
FGFBP1	2.50316956224091e-05	0.444426031209782	0.295	0.055	1	IER3+SSC	FGFBP1
TOMM20	2.55169517574581e-05	0.43402075046218	0.78	0.438	1	IER3+SSC	TOMM20
POLR1C	2.86413377197104e-05	0.292047409901346	0.299	0.055	1	IER3+SSC	POLR1C
RNF145	3.00298607384762e-05	0.383933802215851	0.326	0.082	1	IER3+SSC	RNF145
HSPA8	3.01648367395277e-05	0.528182408761942	0.962	0.836	1	IER3+SSC	HSPA8
ZFP36L2	3.13106403067989e-05	0.494772967813944	0.786	0.479	1	IER3+SSC	ZFP36L2
MRPL11	3.2652046377146e-05	0.35936187675772	0.262	0.041	1	IER3+SSC	MRPL11
BAZ1B	3.42178510047694e-05	0.433527660293852	0.559	0.274	1	IER3+SSC	BAZ1B
IFT74	3.54301870432801e-05	0.385603116419308	0.216	0.014	1	IER3+SSC	IFT74
DNAJA1	3.57156182777761e-05	0.418133762720836	0.889	0.616	1	IER3+SSC	DNAJA1
BCL3	3.6079396939511e-05	0.373885194798676	0.334	0.082	1	IER3+SSC	BCL3
MEST	3.81223183291154e-05	0.328164800738078	0.265	0.041	1	IER3+SSC	MEST
MT-CYB	3.84634606828925e-05	0.370552453462359	1	0.986	1	IER3+SSC	MT-CYB
ESF1	4.08085638987123e-05	0.45407878039473	0.382	0.123	1	IER3+SSC	ESF1
MRPL12	4.10839396308608e-05	0.351818434839779	0.263	0.041	1	IER3+SSC	MRPL12
GGCT	4.14942934586563e-05	0.32151992353398	0.483	0.205	1	IER3+SSC	GGCT
DNTTIP2	4.15253044714443e-05	0.400497587707516	0.557	0.247	1	IER3+SSC	DNTTIP2
PRDX3	4.18936255922123e-05	0.299097813035713	0.525	0.205	1	IER3+SSC	PRDX3
MCL1	4.21977982373305e-05	0.37351633365075	0.716	0.397	1	IER3+SSC	MCL1
SREBF1	4.25931639720965e-05	0.37284692693518	0.361	0.11	1	IER3+SSC	SREBF1
FOSB	4.57089926475437e-05	0.352765462429845	0.672	0.342	1	IER3+SSC	FOSB
SLC12A2	4.60038113555703e-05	0.61179553212229	0.744	0.493	1	IER3+SSC	SLC12A2
WDR43	4.94074000799381e-05	0.367869401093616	0.4	0.137	1	IER3+SSC	WDR43
SUCLG1	4.97802807721514e-05	0.461153663492813	0.586	0.274	1	IER3+SSC	SUCLG1
NPM1	5.24775397662898e-05	0.301014986632703	0.98	0.904	1	IER3+SSC	NPM1
EIF3K	5.3451529989141e-05	0.326925991638924	0.6	0.274	1	IER3+SSC	EIF3K
ZFAND2A	5.371914667076e-05	0.555447248678125	0.672	0.37	1	IER3+SSC	ZFAND2A
NOLC1	5.51196647208225e-05	0.394994307047941	0.577	0.288	1	IER3+SSC	NOLC1
DECR1	5.54756679720232e-05	0.349462215134541	0.519	0.233	1	IER3+SSC	DECR1
MT-ND3	5.5484594695448e-05	0.359916526940177	0.996	0.973	1	IER3+SSC	MT-ND3
RUVBL2	5.60249544485678e-05	0.351113709716114	0.281	0.055	1	IER3+SSC	RUVBL2
CSRNP1	5.65353399684425e-05	0.349693644886446	0.257	0.041	1	IER3+SSC	CSRNP1
DNAJC3	5.845399317632e-05	0.388688750353391	0.58	0.274	1	IER3+SSC	DNAJC3
LMNA	5.9398715562915e-05	0.380399467047523	0.843	0.616	1	IER3+SSC	LMNA
HNRNPD	5.96965653241469e-05	0.361324059333325	0.682	0.37	1	IER3+SSC	HNRNPD
ANG	6.24519187810112e-05	0.381324517853421	0.406	0.137	1	IER3+SSC	ANG
APRT	6.31135279956169e-05	0.444775525017572	0.511	0.233	1	IER3+SSC	APRT
RRAD	6.40834700267982e-05	0.482756107380103	0.471	0.192	1	IER3+SSC	RRAD
NOP16	6.75975089739645e-05	0.341191248493665	0.354	0.11	1	IER3+SSC	NOP16
SHTN1	6.88467553803179e-05	0.3031129033444	0.339	0.096	1	IER3+SSC	SHTN1
SDF2L1	6.97807088881997e-05	0.387855431066209	0.308	0.082	1	IER3+SSC	SDF2L1
PMAIP1	7.00640687732827e-05	0.419578192364122	0.766	0.452	1	IER3+SSC	PMAIP1
CYCS	7.14452327679425e-05	0.473602441549661	0.823	0.589	1	IER3+SSC	CYCS
CCT7	7.31216403454317e-05	0.376474823329431	0.521	0.233	1	IER3+SSC	CCT7
NDUFA1	7.32414209930183e-05	0.282682682113729	0.644	0.329	1	IER3+SSC	NDUFA1
SFN	7.39465994415192e-05	0.564021050682564	0.86	0.616	1	IER3+SSC	SFN
HNRNPA0	7.51031785863414e-05	0.342519709058379	0.45	0.178	1	IER3+SSC	HNRNPA0
TRAP1	8.30001481607575e-05	0.300848993995301	0.339	0.096	1	IER3+SSC	TRAP1
HMGCS1	8.32993798136735e-05	0.359252893740186	0.558	0.26	1	IER3+SSC	HMGCS1
CASP6	8.61156485086901e-05	0.406682118538333	0.339	0.11	1	IER3+SSC	CASP6
HSPH1	8.77743046017246e-05	0.506149922431837	0.962	0.863	1	IER3+SSC	HSPH1
NUDC	9.02400659330282e-05	0.338736133737901	0.464	0.192	1	IER3+SSC	NUDC
NDUFS5	9.25829643217517e-05	0.399616701637919	0.814	0.589	1	IER3+SSC	NDUFS5
MRPS30	9.55126327350238e-05	0.306986409587635	0.276	0.055	1	IER3+SSC	MRPS30
PARK7	9.57663334398615e-05	0.391509886428473	0.563	0.26	1	IER3+SSC	PARK7
BCAP31	9.89402773626334e-05	0.354029846575272	0.509	0.219	1	IER3+SSC	BCAP31
POLR2G	0.000100672273029143	0.29694264900547	0.322	0.082	1	IER3+SSC	POLR2G
MT-ATP6	0.000101597746304016	0.324379359792051	1	1	1	IER3+SSC	MT-ATP6
AGPAT5	0.000103852313056242	0.386855691577685	0.304	0.082	1	IER3+SSC	AGPAT5
SNRPD1	0.00010690630986724	0.336264456877697	0.6	0.301	1	IER3+SSC	SNRPD1
MT-ATP8	0.000107263941597571	0.376045576123476	0.938	0.726	1	IER3+SSC	MT-ATP8
MT-ND1	0.00010820064085407	0.32002998303709	1	1	1	IER3+SSC	MT-ND1
MANF	0.00012528895093045	0.390505438510421	0.426	0.178	1	IER3+SSC	MANF
NDUFS4	0.000134441790298175	0.338293513166336	0.441	0.178	1	IER3+SSC	NDUFS4
MTATP6P1	0.000135090041004706	0.303408700200387	0.988	0.945	1	IER3+SSC	MTATP6P1
C8orf59	0.000136110126667223	0.309507809979545	0.522	0.233	1	IER3+SSC	C8orf59
GSTO1	0.000139053607260117	0.309139812478984	0.487	0.205	1	IER3+SSC	GSTO1
MT-ND2	0.00014264999381392	0.268132025303836	0.999	0.986	1	IER3+SSC	MT-ND2
ACSL3	0.000150714026023057	0.387095183870154	0.504	0.233	1	IER3+SSC	ACSL3
MGST1	0.00015448099675119	0.431374007316709	0.714	0.452	1	IER3+SSC	MGST1
AC021218.1	0.000156214901902622	0.400224711253154	0.504	0.233	1	IER3+SSC	AC021218.1
SNORC	0.000157309903329836	0.427030641639788	0.44	0.192	1	IER3+SSC	SNORC
PRMT1	0.000158328629581367	0.252397189192354	0.411	0.151	1	IER3+SSC	PRMT1
NOP56	0.000160830069108079	0.25665689369853	0.531	0.233	1	IER3+SSC	NOP56
HSD11B2	0.000162972233824152	0.275664694867027	0.302	0.082	1	IER3+SSC	HSD11B2
CDK2AP2	0.000166274000682124	0.353687284328793	0.551	0.26	1	IER3+SSC	CDK2AP2
C11orf58	0.000168586396734219	0.33650784628904	0.695	0.438	1	IER3+SSC	C11orf58
PRKACB	0.000174693760130005	0.308786407807263	0.305	0.082	1	IER3+SSC	PRKACB
TMEM141	0.000176914564549419	0.461425592840342	0.536	0.274	1	IER3+SSC	TMEM141
PSMB5	0.000183735091700999	0.424353844269398	0.517	0.274	1	IER3+SSC	PSMB5
SRM	0.000186465462326924	0.254711932795252	0.24	0.041	1	IER3+SSC	SRM
NDUFB7	0.000187035194697228	0.359609254926453	0.476	0.205	1	IER3+SSC	NDUFB7
NPDC1	0.000189150092594157	0.339915279276899	0.313	0.096	1	IER3+SSC	NPDC1
PRDX2	0.000190080234327297	0.343722522280713	0.528	0.274	1	IER3+SSC	PRDX2
ODC1	0.000202356176376284	0.3005500335474	0.427	0.164	1	IER3+SSC	ODC1
G0S2	0.000202809560105652	0.476124111918093	0.162	0	1	IER3+SSC	G0S2
RBM42	0.000204551395500755	0.321082463869024	0.3	0.082	1	IER3+SSC	RBM42
SNRPE	0.000205319252169536	0.389148089651813	0.66	0.397	1	IER3+SSC	SNRPE
TSR1	0.000209251150432795	0.315495867422702	0.295	0.082	1	IER3+SSC	TSR1
TECR	0.000210832761796448	0.349144070317562	0.439	0.178	1	IER3+SSC	TECR
LBR	0.000210884567978768	0.42908332862901	0.73	0.479	1	IER3+SSC	LBR
EXOSC9	0.000211222145407542	0.262381113143344	0.252	0.055	1	IER3+SSC	EXOSC9
TMEM70	0.000214654623643626	0.282679548050379	0.206	0.027	1	IER3+SSC	TMEM70
DCTPP1	0.000219022293868683	0.322067294917211	0.287	0.082	1	IER3+SSC	DCTPP1
TUBA1B	0.000222867100633312	0.570388498424404	0.695	0.425	1	IER3+SSC	TUBA1B
ATP5F1A	0.000233080556094496	0.414703714445628	0.634	0.37	1	IER3+SSC	ATP5F1A
PPTC7	0.000235301095589918	0.327604334521962	0.229	0.041	1	IER3+SSC	PPTC7
CEBPD	0.000237444775596344	0.36285941860379	0.589	0.301	1	IER3+SSC	CEBPD
LSM7	0.000237953507522009	0.283640638199751	0.616	0.301	1	IER3+SSC	LSM7
NDUFS6	0.000238365088152315	0.344549969633831	0.519	0.247	1	IER3+SSC	NDUFS6
C1QBP	0.000238683774547373	0.296555791639577	0.591	0.301	1	IER3+SSC	C1QBP
MIEN1	0.000240105475872878	0.278015822094752	0.502	0.219	1	IER3+SSC	MIEN1
NORAD	0.000241066609857628	0.287019693928485	0.505	0.247	1	IER3+SSC	NORAD
NOP58	0.000241647286301806	0.357871254486184	0.683	0.384	1	IER3+SSC	NOP58
FUT4	0.000248212607851232	0.271761150925539	0.32	0.096	1	IER3+SSC	FUT4
GMPS	0.000254206278488099	0.324960105208319	0.264	0.068	1	IER3+SSC	GMPS
DDT	0.000256859398761778	0.33207151780661	0.542	0.274	1	IER3+SSC	DDT
NRARP	0.000259654786775199	0.304876039435676	0.207	0.027	1	IER3+SSC	NRARP
CDX2	0.000261820916464245	0.33467360103775	0.285	0.082	1	IER3+SSC	CDX2
TRIB1	0.00026996470137747	0.437404846387687	0.653	0.384	1	IER3+SSC	TRIB1
NUDT5	0.000272045679441405	0.361392066492916	0.424	0.192	1	IER3+SSC	NUDT5
GLO1	0.000273112637650788	0.29933243431004	0.397	0.151	1	IER3+SSC	GLO1
MYADM	0.000275453681672088	0.27135826122457	0.209	0.027	1	IER3+SSC	MYADM
EBP	0.00027717469653927	0.312148610363847	0.246	0.055	1	IER3+SSC	EBP
TXN	0.000277182714382686	0.418375694426139	0.968	0.89	1	IER3+SSC	TXN
RAN	0.000279961188743059	0.423553511525872	0.801	0.521	1	IER3+SSC	RAN
JUNB	0.000282589834650764	0.392584229793136	0.857	0.699	1	IER3+SSC	JUNB
ZNF326	0.00028542198597658	0.273769963814297	0.461	0.205	1	IER3+SSC	ZNF326
POMP	0.000289840821833668	0.363719091153004	0.773	0.534	1	IER3+SSC	POMP
ATP5MG	0.000294255972747524	0.356073076164748	0.824	0.589	1	IER3+SSC	ATP5MG
ID2	0.00029722231283617	0.498003406223545	0.79	0.534	1	IER3+SSC	ID2
SPCS1	0.000301808261488682	0.37751299374278	0.598	0.329	1	IER3+SSC	SPCS1
LINC01184	0.00030209608509915	0.258115618517297	0.18	0.014	1	IER3+SSC	LINC01184
SERBP1	0.000302106995750165	0.351655785459926	0.778	0.452	1	IER3+SSC	SERBP1
HOXB13	0.000312273105365385	0.320914519486271	0.285	0.082	1	IER3+SSC	HOXB13
NDUFAB1	0.000313484889800481	0.272237255607111	0.542	0.247	1	IER3+SSC	NDUFAB1
COMMD4	0.00032242309650989	0.252565650389472	0.229	0.041	1	IER3+SSC	COMMD4
NOL11	0.000328840242591686	0.259113857580873	0.226	0.041	1	IER3+SSC	NOL11
SNRPD2	0.000330327274084822	0.338834994994786	0.784	0.534	1	IER3+SSC	SNRPD2
BRI3BP	0.000333098538805855	0.322319365571024	0.308	0.11	1	IER3+SSC	BRI3BP
SRP9	0.000335314503617856	0.419889547587952	0.696	0.438	1	IER3+SSC	SRP9
TWISTNB	0.000344688163564802	0.380569730392964	0.356	0.137	1	IER3+SSC	TWISTNB
PSMB1	0.000363584236523556	0.254021589611598	0.629	0.342	1	IER3+SSC	PSMB1
ETS2	0.000375327021981572	0.325168272798646	0.499	0.233	1	IER3+SSC	ETS2
TPMT	0.000379264035720275	0.274323919028185	0.595	0.315	1	IER3+SSC	TPMT
UQCRQ	0.000381716166296138	0.354528794329235	0.854	0.712	1	IER3+SSC	UQCRQ
TBCB	0.000382259487912237	0.29780408605677	0.323	0.11	1	IER3+SSC	TBCB
MSI2	0.000382846966309209	0.315277689166448	0.287	0.082	1	IER3+SSC	MSI2
EIF2B5	0.000388070189927623	0.281169947586311	0.196	0.027	1	IER3+SSC	EIF2B5
PDCD5	0.000388661539442788	0.31904021641602	0.589	0.329	1	IER3+SSC	PDCD5
SPTSSA	0.000392655932435575	0.340802220211687	0.503	0.247	1	IER3+SSC	SPTSSA
C6orf222	0.000408201421562409	0.517815126261418	0.317	0.11	1	IER3+SSC	C6orf222
SELENOW	0.000433860136829686	0.439662236917783	0.805	0.603	1	IER3+SSC	SELENOW
SF3B5	0.000437318167427429	0.336341241443284	0.582	0.329	1	IER3+SSC	SF3B5
BBC3	0.000442088769818992	0.285233562026971	0.259	0.068	1	IER3+SSC	BBC3
BRIX1	0.000451464222237577	0.286395581295541	0.45	0.205	1	IER3+SSC	BRIX1
SNHG15	0.000455785827042939	0.350378667948903	0.393	0.164	1	IER3+SSC	SNHG15
PLCB4	0.000458526604711908	0.306717000174267	0.445	0.205	1	IER3+SSC	PLCB4
EMC4	0.000462395033118951	0.277823368558271	0.49	0.233	1	IER3+SSC	EMC4
KLF10	0.000469316578677064	0.475445030554218	0.538	0.301	1	IER3+SSC	KLF10
PSMG2	0.000489021263980573	0.344606252314667	0.542	0.274	1	IER3+SSC	PSMG2
SNRPC	0.000491625514961777	0.299471417778762	0.485	0.233	1	IER3+SSC	SNRPC
CKB	0.000513923331170641	0.347680319184686	0.659	0.384	1	IER3+SSC	CKB
HNRNPA3	0.000515822543167637	0.351050640232437	0.856	0.658	1	IER3+SSC	HNRNPA3
POLR2K	0.000519832847270999	0.300789666266955	0.344	0.123	1	IER3+SSC	POLR2K
DNAJC2	0.000525985725286683	0.346414893314216	0.582	0.301	1	IER3+SSC	DNAJC2
MRPL35	0.000532410481652911	0.296579226245322	0.317	0.11	1	IER3+SSC	MRPL35
ARL14	0.000538069992602602	0.324420308844562	0.425	0.192	1	IER3+SSC	ARL14
CYB5A	0.00054893521527552	0.281162735503382	0.442	0.205	1	IER3+SSC	CYB5A
SERF2	0.000551032621675738	0.308209334863442	0.964	0.89	1	IER3+SSC	SERF2
MIPEP	0.000567786845712505	0.259566222169958	0.283	0.082	1	IER3+SSC	MIPEP
COX7B	0.000568927214003121	0.347714711550767	0.729	0.479	1	IER3+SSC	COX7B
CTGF	0.000585052307384635	0.599291228197657	0.259	0.068	1	IER3+SSC	CTGF
COX20	0.000585445986967993	0.33113202532367	0.614	0.329	1	IER3+SSC	COX20
TGOLN2	0.000605222621928873	0.262583968542862	0.586	0.315	1	IER3+SSC	TGOLN2
MAL2	0.000619688648805961	0.282985858066516	0.502	0.247	1	IER3+SSC	MAL2
POLR2F	0.000622254706831667	0.266025588154244	0.415	0.178	1	IER3+SSC	POLR2F
IWS1	0.000635960723400625	0.255264217751171	0.357	0.137	1	IER3+SSC	IWS1
CDX1	0.000643245877902938	0.307927547912645	0.524	0.247	1	IER3+SSC	CDX1
ZC3H13	0.0006512230736634	0.360020492180569	0.428	0.192	1	IER3+SSC	ZC3H13
NOX1	0.000662989452930739	0.269287467383061	0.211	0.041	1	IER3+SSC	NOX1
PRDX6	0.000671140540752117	0.348253224076137	0.574	0.329	1	IER3+SSC	PRDX6
NDUFB6	0.000694227741529002	0.351918989396644	0.474	0.233	1	IER3+SSC	NDUFB6
NDUFA5	0.000696797416636572	0.31230367581718	0.552	0.301	1	IER3+SSC	NDUFA5
AP1S1	0.00070427387370303	0.274598785251829	0.534	0.274	1	IER3+SSC	AP1S1
MT1E	0.000745247425622961	0.369289990121391	0.428	0.205	1	IER3+SSC	MT1E
HSPA1B	0.00075165726741952	0.300480808610516	0.93	0.74	1	IER3+SSC	HSPA1B
NAA50	0.000791211347038082	0.271250762200524	0.489	0.26	1	IER3+SSC	NAA50
PPP1CC	0.000805774522326358	0.310428822705019	0.547	0.301	1	IER3+SSC	PPP1CC
HSPA9	0.000848036602389637	0.273704325690594	0.73	0.466	1	IER3+SSC	HSPA9
SRSF2	0.000854023037055134	0.265787635121745	0.686	0.411	1	IER3+SSC	SRSF2
PARD6G-AS1	0.000856534978427887	0.564176048501203	0.341	0.137	1	IER3+SSC	PARD6G-AS1
PPIA	0.000856750383781348	0.372085096941591	0.945	0.877	1	IER3+SSC	PPIA
FKBP3	0.000869946112798262	0.259544212908943	0.415	0.192	1	IER3+SSC	FKBP3
EPHA2	0.000887600200434086	0.349919564679469	0.471	0.247	1	IER3+SSC	EPHA2
AC118549.1	0.000902201256776409	0.306639355122982	0.22	0.055	1	IER3+SSC	AC118549.1
MALSU1	0.000902851228372422	0.265310962588939	0.225	0.055	1	IER3+SSC	MALSU1
PFN1	0.000960219227870167	0.37443354383386	0.931	0.795	1	IER3+SSC	PFN1
TIMM50	0.000961634591286429	0.259945647960504	0.223	0.055	1	IER3+SSC	TIMM50
SUPT16H	0.000964823558500601	0.268241967643345	0.486	0.26	1	IER3+SSC	SUPT16H
MYB	0.000968008695039312	0.255198419755383	0.417	0.178	1	IER3+SSC	MYB
HSPA5	0.000990988389646493	0.544044527717881	0.98	0.932	1	IER3+SSC	HSPA5
CCT5	0.00100023662011693	0.377937791828284	0.716	0.493	1	IER3+SSC	CCT5
NOP14	0.00101193134992627	0.262185856203776	0.28	0.096	1	IER3+SSC	NOP14
JAG1	0.00101473082605976	0.252155964790708	0.324	0.123	1	IER3+SSC	JAG1
CMBL	0.00107507149155546	0.268640909491558	0.513	0.247	1	IER3+SSC	CMBL
THYN1	0.00108575826051753	0.260654130735929	0.25	0.082	1	IER3+SSC	THYN1
PNP	0.00109532584727417	0.309117968470791	0.373	0.164	1	IER3+SSC	PNP
EIF4A1	0.00111324367794865	0.331852118293384	0.263	0.082	1	IER3+SSC	EIF4A1
MPHOSPH10	0.00111811378791922	0.308396481647699	0.32	0.123	1	IER3+SSC	MPHOSPH10
ACTL6A	0.00111995943893738	0.257238384210818	0.292	0.096	1	IER3+SSC	ACTL6A
PFDN6	0.00112882055274741	0.253544224196664	0.366	0.151	1	IER3+SSC	PFDN6
PGD	0.0011312523470943	0.267595585551991	0.259	0.082	1	IER3+SSC	PGD
PLAU	0.00113248134284224	0.342890306052262	0.297	0.11	1	IER3+SSC	PLAU
TRABD2A	0.00115507288613981	0.262698227833104	0.425	0.192	1	IER3+SSC	TRABD2A
ATP5IF1	0.00115902646909385	0.271728664817046	0.846	0.63	1	IER3+SSC	ATP5IF1
TNFRSF12A	0.00118218321894939	0.326221668575243	0.446	0.219	1	IER3+SSC	TNFRSF12A
UQCRC1	0.00118565464986166	0.320012310839249	0.532	0.288	1	IER3+SSC	UQCRC1
H2AFV	0.00121360061972076	0.317403915907154	0.589	0.329	1	IER3+SSC	H2AFV
TMEM147	0.00122317840794369	0.292311776648062	0.39	0.178	1	IER3+SSC	TMEM147
MRPL36	0.00123141322725791	0.253974999280647	0.362	0.151	1	IER3+SSC	MRPL36
HSP90B1	0.00123285215204815	0.275116937408205	0.981	0.973	1	IER3+SSC	HSP90B1
DDX42	0.00124925681848907	0.292222056514101	0.397	0.178	1	IER3+SSC	DDX42
ENO1	0.00128203656313157	0.357184917159574	0.92	0.753	1	IER3+SSC	ENO1
DAZAP1	0.00129110378460602	0.259617605278025	0.329	0.137	1	IER3+SSC	DAZAP1
UQCRFS1	0.00132213819185801	0.268335505595574	0.506	0.26	1	IER3+SSC	UQCRFS1
PSME1	0.00133033085111777	0.410055270927483	0.655	0.452	1	IER3+SSC	PSME1
NT5C	0.00136228583042117	0.308198770655802	0.349	0.151	1	IER3+SSC	NT5C
CENPJ	0.00139192881006891	0.276450791456467	0.152	0.014	1	IER3+SSC	CENPJ
PAICS	0.00139348588546927	0.316540569400498	0.46	0.233	1	IER3+SSC	PAICS
EXOSC8	0.00139416524077593	0.344665531890384	0.457	0.233	1	IER3+SSC	EXOSC8
EIF1AX	0.00141188015561469	0.301277195154586	0.499	0.26	1	IER3+SSC	EIF1AX
AFG3L2	0.00142657200932859	0.28903953017346	0.363	0.151	1	IER3+SSC	AFG3L2
UBB	0.00146107241940601	0.257271785883762	0.992	0.932	1	IER3+SSC	UBB
TRMT112	0.00147985149891873	0.325993479529056	0.672	0.438	1	IER3+SSC	TRMT112
EIF5A	0.00150033451435763	0.346452171450824	0.686	0.479	1	IER3+SSC	EIF5A
PCNA	0.00154175269158191	0.380265506750841	0.299	0.123	1	IER3+SSC	PCNA
GADD45GIP1	0.00154752033330895	0.250954979436458	0.471	0.247	1	IER3+SSC	GADD45GIP1
CDC16	0.00157094481269185	0.252418171858475	0.391	0.178	1	IER3+SSC	CDC16
ANAPC16	0.00157547832541627	0.282497562542742	0.559	0.301	1	IER3+SSC	ANAPC16
TPI1	0.00157941587574389	0.294156322858541	0.881	0.658	1	IER3+SSC	TPI1
TFAM	0.00159222710168857	0.317910328159413	0.369	0.164	1	IER3+SSC	TFAM
SSB	0.00160682620035196	0.347587864365128	0.673	0.411	1	IER3+SSC	SSB
MRPL24	0.00160998754232881	0.25343693237953	0.256	0.082	1	IER3+SSC	MRPL24
MRPL20	0.00163553606595013	0.314738430549285	0.509	0.274	1	IER3+SSC	MRPL20
ITPKC	0.00166666048500354	0.380638616442163	0.245	0.082	1	IER3+SSC	ITPKC
HELLS	0.00170340556363557	0.368450039178626	0.232	0.068	1	IER3+SSC	HELLS
PRDX1	0.00171159218951248	0.342415727536869	0.794	0.616	1	IER3+SSC	PRDX1
PCK1	0.00178188047383108	0.36649070174512	0.509	0.288	1	IER3+SSC	PCK1
CASK	0.00181704137762604	0.262015560588408	0.312	0.123	1	IER3+SSC	CASK
SNRPD3	0.00182518093519963	0.275203886958499	0.615	0.342	1	IER3+SSC	SNRPD3
H2AFZ	0.00185810993471223	0.392132362418784	0.702	0.479	1	IER3+SSC	H2AFZ
C12orf45	0.00201341788189337	0.253563829089751	0.23	0.068	1	IER3+SSC	C12orf45
UTP11	0.0020877237823739	0.290001100103235	0.299	0.123	1	IER3+SSC	UTP11
TAF9	0.00209789954722176	0.276251996537095	0.474	0.247	1	IER3+SSC	TAF9
ILF2	0.00220876199182725	0.254245684694253	0.397	0.192	1	IER3+SSC	ILF2
PRDX4	0.00231078813456438	0.265113861190408	0.341	0.151	1	IER3+SSC	PRDX4
PTMAP2	0.00240468805992088	0.267690408971181	0.536	0.288	1	IER3+SSC	PTMAP2
RARRES2	0.00241298944586068	0.266019889940002	0.306	0.123	1	IER3+SSC	RARRES2
EMP2	0.00244564898845486	0.355749201112451	0.733	0.479	1	IER3+SSC	EMP2
EREG	0.00247448863077839	0.483088963712853	0.834	0.658	1	IER3+SSC	EREG
MCM4	0.00248820584364459	0.297401972251959	0.259	0.096	1	IER3+SSC	MCM4
BPNT1	0.00252454324648925	0.276603967699837	0.277	0.11	1	IER3+SSC	BPNT1
MRPL18	0.00254148309848549	0.316117977197684	0.528	0.315	1	IER3+SSC	MRPL18
NDUFAF4	0.0025786834897788	0.252483704903584	0.242	0.082	1	IER3+SSC	NDUFAF4
DDX18	0.00260807594112574	0.278628471931157	0.632	0.37	1	IER3+SSC	DDX18
IER5	0.00262989398779445	0.260222415167608	0.362	0.164	1	IER3+SSC	IER5
CYC1	0.00265818147976788	0.308430800776226	0.509	0.288	1	IER3+SSC	CYC1
GPX1	0.00270141094202612	0.281991707581921	0.618	0.384	1	IER3+SSC	GPX1
UQCR10	0.00272079965206826	0.251634816749105	0.806	0.603	1	IER3+SSC	UQCR10
SERPINH1	0.00274255777501183	0.353126842051282	0.564	0.342	1	IER3+SSC	SERPINH1
MRPL32	0.00287069889292983	0.275912498381034	0.606	0.384	1	IER3+SSC	MRPL32
RPL26L1	0.0028771756460452	0.260308119859735	0.46	0.233	1	IER3+SSC	RPL26L1
CD99	0.0029046953150287	0.270757880183455	0.516	0.301	1	IER3+SSC	CD99
TGIF1	0.00292465152374601	0.259498444302689	0.443	0.219	1	IER3+SSC	TGIF1
TIPARP	0.00298629407424502	0.312083271349192	0.414	0.205	1	IER3+SSC	TIPARP
CENPX	0.00307341271257922	0.339302763151045	0.343	0.164	1	IER3+SSC	CENPX
ATP5F1B	0.00316702604916178	0.309451081692458	0.766	0.507	1	IER3+SSC	ATP5F1B
TUBB4B	0.0031673686037284	0.309400127368971	0.631	0.384	1	IER3+SSC	TUBB4B
TNFSF9	0.00319908636270222	0.251199497150172	0.224	0.068	1	IER3+SSC	TNFSF9
PSMA5	0.00323517444289494	0.266866575075808	0.494	0.288	1	IER3+SSC	PSMA5
DBI	0.00328072253190221	0.279832574482696	0.726	0.507	1	IER3+SSC	DBI
MAGOHB	0.00329652248333497	0.286329812266193	0.292	0.123	1	IER3+SSC	MAGOHB
MYC	0.00329999997446081	0.28763575841902	0.356	0.164	1	IER3+SSC	MYC
ALG5	0.00338074232142094	0.26592776777377	0.356	0.178	1	IER3+SSC	ALG5
MTDH	0.00344873038398867	0.384128726877588	0.723	0.479	1	IER3+SSC	MTDH
DUSP5	0.00345672352113573	0.323387036933676	0.672	0.438	1	IER3+SSC	DUSP5
SDHC	0.00347054292242037	0.255444995129931	0.409	0.205	1	IER3+SSC	SDHC
PSMA7	0.00348971767065674	0.318937529913103	0.806	0.63	1	IER3+SSC	PSMA7
TOB1	0.00364913198128474	0.358707403059223	0.632	0.397	1	IER3+SSC	TOB1
ATP5PF	0.00377789740139848	0.25832763402523	0.615	0.384	1	IER3+SSC	ATP5PF
IRF2BP2	0.00394969013211399	0.259062097323772	0.578	0.329	1	IER3+SSC	IRF2BP2
NHP2	0.00397120554297692	0.273915435346203	0.485	0.274	1	IER3+SSC	NHP2
DEK	0.00407885366941724	0.282210090038803	0.838	0.644	1	IER3+SSC	DEK
HMGB1	0.00412035513795639	0.301054649569787	0.963	0.89	1	IER3+SSC	HMGB1
ANXA1	0.00412616669970316	0.445384660172882	0.879	0.671	1	IER3+SSC	ANXA1
RERE	0.00415385884750926	0.260640370775605	0.256	0.096	1	IER3+SSC	RERE
NARS	0.00417199361533453	0.273717745036824	0.719	0.452	1	IER3+SSC	NARS
PSMD14	0.00439095187971817	0.256504824805955	0.406	0.205	1	IER3+SSC	PSMD14
GPX2	0.0044098344514368	0.362013465210155	0.913	0.836	1	IER3+SSC	GPX2
YOD1	0.00452705226353668	0.273007890131889	0.449	0.247	1	IER3+SSC	YOD1
INSIG1	0.00453806270246232	0.472206580230068	0.614	0.438	1	IER3+SSC	INSIG1
TXNDC17	0.00474259476627442	0.320030717335154	0.758	0.507	1	IER3+SSC	TXNDC17
SIGMAR1	0.00480102093113211	0.261455418161274	0.263	0.11	1	IER3+SSC	SIGMAR1
EIF3A	0.00483833764292259	0.301734510698453	0.79	0.548	1	IER3+SSC	EIF3A
ARL4A	0.0050867363780011	0.316307775440379	0.595	0.356	1	IER3+SSC	ARL4A
DUSP2	0.00523336916630214	0.303534208315244	0.287	0.123	1	IER3+SSC	DUSP2
MRPL21	0.00527133474123541	0.252249152649927	0.462	0.26	1	IER3+SSC	MRPL21
SCD	0.00532112654300431	0.391253509626847	0.565	0.37	1	IER3+SSC	SCD
DDX24	0.00537617118509792	0.256462842961881	0.397	0.205	1	IER3+SSC	DDX24
EBPL	0.0056061992165963	0.255738093875191	0.435	0.233	1	IER3+SSC	EBPL
RBM25	0.00569063177426729	0.264028391182838	0.78	0.521	1	IER3+SSC	RBM25
CISD3	0.00577632400549268	0.25464223095427	0.444	0.247	1	IER3+SSC	CISD3
HEATR1	0.00595085407146224	0.253287096512822	0.319	0.151	1	IER3+SSC	HEATR1
SREK1	0.00595818749739404	0.250812533854388	0.494	0.274	1	IER3+SSC	SREK1
PHB	0.00644006970577843	0.333115137269557	0.526	0.342	1	IER3+SSC	PHB
SSBP1	0.00654397869935174	0.257760384152538	0.776	0.603	1	IER3+SSC	SSBP1
FDFT1	0.00680102106394826	0.389702990888468	0.595	0.37	1	IER3+SSC	FDFT1
PSMB2	0.00693660483797161	0.257043812889842	0.559	0.356	1	IER3+SSC	PSMB2
NDUFAF3	0.00701204800928682	0.263569029639255	0.426	0.233	1	IER3+SSC	NDUFAF3
RBMX	0.0071449287157345	0.282866478336183	0.592	0.37	1	IER3+SSC	RBMX
SYNGR2	0.00717419788287959	0.309984841842532	0.775	0.562	1	IER3+SSC	SYNGR2
COX6C	0.00743128611537895	0.279604910412693	0.898	0.74	1	IER3+SSC	COX6C
TUBA1C	0.0074798100398182	0.293503252486149	0.637	0.438	1	IER3+SSC	TUBA1C
OCIAD1	0.00757256349822505	0.300499351928346	0.647	0.438	1	IER3+SSC	OCIAD1
PPP1R15B	0.00802190598260948	0.346257700744896	0.749	0.534	1	IER3+SSC	PPP1R15B
SUB1	0.00818354233235676	0.271789668230606	0.745	0.548	1	IER3+SSC	SUB1
GSTP1	0.00851111980667771	0.340162163461147	0.894	0.795	1	IER3+SSC	GSTP1
HACD3	0.00913059849865044	0.250200928653413	0.392	0.219	1	IER3+SSC	HACD3
LMO7	6.70367476588848e-06	1.18859463192771	0.767	0.779	0.289685897658339	IER3-SSC	LMO7
SPATS2L	7.4970557693622e-06	0.867847130219946	0.808	0.756	0.323970270961449	IER3-SSC	SPATS2L
MT-RNR2	3.04142448943594e-05	0.362045173978744	1	1	1	IER3-SSC	MT-RNR2
MALAT1	3.97970856359041e-05	0.635644766722024	1	1	1	IER3-SSC	MALAT1
OPTN	0.000109928140545451	0.796796787782451	0.534	0.397	1	IER3-SSC	OPTN
DDX60L	0.000132776410407038	0.761226005588956	0.425	0.274	1	IER3-SSC	DDX60L
SH3GLB1	0.00026280376669393	0.537683603973895	0.74	0.67	1	IER3-SSC	SH3GLB1
SAMD9	0.000442273065488723	0.712226174276279	0.575	0.437	1	IER3-SSC	SAMD9
HLA-E	0.00055832550316876	0.450593191279576	0.836	0.84	1	IER3-SSC	HLA-E
RALGPS2	0.000664129328335345	0.656974647080562	0.507	0.397	1	IER3-SSC	RALGPS2
NABP1	0.000672148556471966	0.593375367074989	0.356	0.221	1	IER3-SSC	NABP1
DCP2	0.000885242718436011	0.471026636087137	0.329	0.193	1	IER3-SSC	DCP2
FHL2	0.00108823767126336	0.419691410347681	0.781	0.698	1	IER3-SSC	FHL2
RNF213	0.00117344668714385	0.713441211630054	0.753	0.673	1	IER3-SSC	RNF213
WASF2	0.00124466581084992	0.597611637562062	0.534	0.443	1	IER3-SSC	WASF2
NFAT5	0.00125692652738229	0.565955650244728	0.466	0.339	1	IER3-SSC	NFAT5
ZNF148	0.00127544053469341	0.603728689853546	0.452	0.344	1	IER3-SSC	ZNF148
CGN	0.00128249156123593	0.447310957663755	0.384	0.257	1	IER3-SSC	CGN
TRIP12	0.00156287186599965	0.58520520512759	0.616	0.584	1	IER3-SSC	TRIP12
TAX1BP1	0.00242263375534077	0.528395985226562	0.918	0.951	1	IER3-SSC	TAX1BP1
VPS4B	0.00414402136515434	0.460661045686722	0.671	0.669	1	IER3-SSC	VPS4B
CEACAM1	0.00479444778086399	0.67359701214986	0.603	0.544	1	IER3-SSC	CEACAM1
TEC	0.00506019633706496	0.415980630459242	0.192	0.097	1	IER3-SSC	TEC
JUP	0.00510496707746157	0.500604007434998	0.74	0.724	1	IER3-SSC	JUP
MAPRE2	0.00540513410917524	0.404311325066062	0.315	0.205	1	IER3-SSC	MAPRE2
AGFG1	0.00580530208243936	0.448417523924311	0.274	0.176	1	IER3-SSC	AGFG1
PHKB	0.00806629391742912	0.56262685572744	0.342	0.257	1	IER3-SSC	PHKB
SLK	0.00826634077115746	0.352263634617233	0.89	0.909	1	IER3-SSC	SLK
HEBP2	0.00846885770195551	0.340094212073657	0.712	0.764	1	IER3-SSC	HEBP2
CTAGE5	0.00850429616032861	0.515521250386593	0.452	0.379	1	IER3-SSC	CTAGE5
