# Supplementary material for: Single-Cell Dissection of the Serrated Pathway: Cellular Heterogeneity and Genetic Causality in Colorectal Cancer
Source: Int J Mol Sci. 2025 Jul 25;26(15):7187. doi: 10.3390/ijms26157187 (PMC12347469; doi:10.3390/ijms26157187)
Supplement: Supplementary file 1 [file ijms-26-07187-s001.zip › Table S9 The results of gene set enrichment analysis between IER3+ and IER- SSC cells.csv]

	ID	Description	setSize	enrichmentScore	NES	pvalue	p.adjust	qvalue	rank	leading_edge	core_enrichment
HALLMARK_TNFA_SIGNALING_VIA_NFKB	HALLMARK_TNFA_SIGNALING_VIA_NFKB	HALLMARK_TNFA_SIGNALING_VIA_NFKB	49	0.669596752746631	2.82030697834884	1e-10	2.4e-09	1.47368421052632e-09	63	tags=53%, list=15%, signal=51%	IER3/CXCL2/CCL20/CXCL3/NFKBIA/CXCL1/ATF3/BTG2/FOS/DUSP1/ZFP36/HBEGF/TNFAIP3/KLF6/PHLDA2/FOSL1/RHOB/EGR1/IRF1/PPP1R15A/JUN/BHLHE40/HES1/SDC4/NR4A1/NFAT5
HALLMARK_HYPOXIA	HALLMARK_HYPOXIA	HALLMARK_HYPOXIA	21	0.675720134861329	2.36645919379779	8.1587257944746e-06	6.52698063557968e-05	4.00779512711033e-05	52	tags=57%, list=12%, signal=53%	IER3/ATF3/FOS/DUSP1/ZFP36/TNFAIP3/KLF6/PPP1R15A/JUN/BHLHE40/PLIN2/SDC4
HALLMARK_INFLAMMATORY_RESPONSE	HALLMARK_INFLAMMATORY_RESPONSE	HALLMARK_INFLAMMATORY_RESPONSE	11	0.784648924843982	2.30938018013444	7.93586679370441e-06	6.52698063557968e-05	4.00779512711033e-05	35	tags=64%, list=8%, signal=60%	CCL20/CXCL8/NFKBIA/BTG2/HBEGF/KLF6/IRF1
HALLMARK_P53_PATHWAY	HALLMARK_P53_PATHWAY	HALLMARK_P53_PATHWAY	19	0.626591756464237	2.14457262324917	0.000448545775302933	0.00215301972145408	0.00132202965352443	97	tags=63%, list=23%, signal=51%	IER3/ATF3/BTG2/FOS/HBEGF/PPP1R15A/JUN/ZFP36L1/SFN/DDIT4/RRAD/CDKN1A
HALLMARK_KRAS_SIGNALING_UP	HALLMARK_KRAS_SIGNALING_UP	HALLMARK_KRAS_SIGNALING_UP	12	0.696151612560652	2.12499901987709	0.000399331594112135	0.00215301972145408	0.00132202965352443	121	tags=92%, list=28%, signal=68%	CCL20/HBEGF/SOX9/TNFAIP3/PPP1R15A/IL33/JUP/ID2/EREG/G0S2/TRIB1
HALLMARK_UV_RESPONSE_UP	HALLMARK_UV_RESPONSE_UP	HALLMARK_UV_RESPONSE_UP	15	0.638464516228394	2.08868365399139	0.00111267602859996	0.00387192390113409	0.00237749713227532	75	tags=60%, list=17%, signal=51%	CXCL2/NFKBIA/ATF3/BTG2/FOS/RHOB/IRF1/NR4A1/DNAJB1
HALLMARK_EPITHELIAL_MESENCHYMAL_TRANSITION	HALLMARK_EPITHELIAL_MESENCHYMAL_TRANSITION	HALLMARK_EPITHELIAL_MESENCHYMAL_TRANSITION	11	0.666068017681884	1.96037263284574	0.00112931113783078	0.00387192390113409	0.00237749713227532	94	tags=73%, list=22%, signal=58%	CXCL8/CXCL1/TNFAIP3/RHOB/JUN/SDC4/ID2/IL32
HALLMARK_APOPTOSIS	HALLMARK_APOPTOSIS	HALLMARK_APOPTOSIS	21	0.52172554724084	1.82715025675628	0.0065702944810225	0.0197108834430675	0.0121031740439888	176	tags=81%, list=41%, signal=50%	IER3/ATF3/BTG2/RHOB/IRF1/JUN/HSPB1/EREG/CDKN1A/ANXA1/PMAIP1/DNAJA1/CASP6/WEE1/DNAJC3/LMNA/MCL1
HALLMARK_OXIDATIVE_PHOSPHORYLATION	HALLMARK_OXIDATIVE_PHOSPHORYLATION	HALLMARK_OXIDATIVE_PHOSPHORYLATION	34	-0.219373032269287	-1.52286727191184	0.0253929179417276	0.0677144478446068	0.041579046922127	241	tags=82%, list=56%, signal=39%	NDUFB7/MRPL11/ATP5MG/UQCRQ/NDUFB6/DECR1/COX7B/NDUFS6/NDUFS4/UQCRC1/NDUFA5/ATP5F1B/CYC1/MRPS30/PRDX3/MRPL35/AFG3L2/NDUFA1/CYB5A/COX6C/HSPA9/NDUFAB1/UQCRFS1/POLR2F/TIMM50/ATP5PF/SDHC/UQCR10
HALLMARK_INTERFERON_GAMMA_RESPONSE	HALLMARK_INTERFERON_GAMMA_RESPONSE	HALLMARK_INTERFERON_GAMMA_RESPONSE	10	0.559963326557721	1.59644401156472	0.0494437577255871	0.118665018541409	0.0728644850692863	98	tags=60%, list=23%, signal=47%	NFKBIA/TNFAIP3/RNF213/IRF1/CDKN1A/PSME2
HALLMARK_IL2_STAT5_SIGNALING	HALLMARK_IL2_STAT5_SIGNALING	HALLMARK_IL2_STAT5_SIGNALING	11	0.541259907682458	1.59303717054326	0.0546116504854369	0.119152691968226	0.0731639336647001	50	tags=45%, list=12%, signal=41%	KLF6/RHOB/NFKBIZ/BHLHE40/PLIN2
HALLMARK_GLYCOLYSIS	HALLMARK_GLYCOLYSIS	HALLMARK_GLYCOLYSIS	16	0.483018807170169	1.59979816148815	0.0654627539503386	0.130925507900677	0.080392855728486	99	tags=44%, list=23%, signal=35%	IER3/SOX9/ELF3/HSPA5/DDIT4/CLDN3/NASP
HALLMARK_ESTROGEN_RESPONSE_EARLY	HALLMARK_ESTROGEN_RESPONSE_EARLY	HALLMARK_ESTROGEN_RESPONSE_EARLY	13	0.464244995177424	1.45943160943766	0.119815668202765	0.221198156682028	0.135823429541596	154	tags=69%, list=36%, signal=46%	FOS/ELF3/BHLHE40/HES1/SFN/KLF10/FHL2/PMAIP1/FDFT1
HALLMARK_DNA_REPAIR	HALLMARK_DNA_REPAIR	HALLMARK_DNA_REPAIR	10	-0.3069957717963	-1.21071773461766	0.22279792746114	0.381939304219097	0.234524134169621	146	tags=70%, list=34%, signal=47%	PNP/NT5C/POLR2K/POLR2G/POLR1C/TAF9/POLR2F
HALLMARK_MTORC1_SIGNALING	HALLMARK_MTORC1_SIGNALING	HALLMARK_MTORC1_SIGNALING	28	0.324006671647896	1.21351851893952	0.240976645435244	0.385562632696391	0.236748984989012	203	tags=68%, list=47%, signal=38%	BTG2/PPP1R15A/HSPD1/HSPE1/BHLHE40/HSPA5/DDIT4/CDKN1A/INSIG1/UCHL5/PSMB5/SCD/SDF2L1/ACSL3/EEF1E1/PPIA/HMGCS1/ENO1/SERPINH1
HALLMARK_ESTROGEN_RESPONSE_LATE	HALLMARK_ESTROGEN_RESPONSE_LATE	HALLMARK_ESTROGEN_RESPONSE_LATE	13	0.380547654243964	1.19631505190215	0.261520737327189	0.392281105990783	0.240874363327674	89	tags=38%, list=21%, signal=31%	FOS/ZFP36/FABP5/SFN/ID2
HALLMARK_G2M_CHECKPOINT	HALLMARK_G2M_CHECKPOINT	HALLMARK_G2M_CHECKPOINT	15	0.329990962987004	1.07953803670629	0.353273137697517	0.498738547337671	0.306242967663482	189	tags=67%, list=44%, signal=39%	SLC12A2/CKS2/G3BP1/HSPA8/NCL/NASP/LBR/NOLC1/BCL3/HNRNPD
HALLMARK_FATTY_ACID_METABOLISM	HALLMARK_FATTY_ACID_METABOLISM	HALLMARK_FATTY_ACID_METABOLISM	10	0.369475660327464	1.05336756422011	0.405438813349815	0.540585084466419	0.331938209760082	216	tags=80%, list=50%, signal=41%	HSP90AA1/HSPH1/G0S2/SUCLG1/PSME1/HMGCS1/DECR1/PRDX6
HALLMARK_UNFOLDED_PROTEIN_RESPONSE	HALLMARK_UNFOLDED_PROTEIN_RESPONSE	HALLMARK_UNFOLDED_PROTEIN_RESPONSE	16	0.27029243917034	0.895230870578745	0.571106094808126	0.721397172389212	0.442963176028464	171	tags=50%, list=40%, signal=31%	ATF3/NABP1/HSPA5/DDIT4/DCP2/NOLC1/DNAJC3/SPCS1
HALLMARK_MYC_TARGETS_V1	HALLMARK_MYC_TARGETS_V1	HALLMARK_MYC_TARGETS_V1	48	-0.100584547977608	-0.828769990412943	0.640961737520047	0.763071125765426	0.468552445645437	264	tags=79%, list=61%, signal=35%	PCNA/CCT5/CCT7/PPIA/HNRNPD/SERBP1/RUVBL2/HNRNPA3/SSB/NOP16/SNRPD2/SNRPD1/TFDP1/EIF4A1/PSMA7/CYC1/EIF1AX/NPM1/ODC1/GLO1/PRDX3/MCM4/C1QBP/MYC/LSM7/DEK/DDX18/SNRPD3/NHP2/NDUFAB1/SRSF2/PRDX4/SSBP1/PSMB2/NOP56/PSMD14/SRM/ILF2
HALLMARK_XENOBIOTIC_METABOLISM	HALLMARK_XENOBIOTIC_METABOLISM	HALLMARK_XENOBIOTIC_METABOLISM	10	-0.206650831353919	-0.814981342999357	0.699481865284974	0.763071125765426	0.468552445645437	345	tags=100%, list=80%, signal=20%	ID2/CASP6/CYP2J2/EPHA2/DDT/ETS2/GSTO1/CYB5A/PGD
HALLMARK_E2F_TARGETS	HALLMARK_E2F_TARGETS	HALLMARK_E2F_TARGETS	21	0.232336512073308	0.813672475755994	0.680921052631579	0.763071125765426	0.468552445645437	189	tags=57%, list=44%, signal=34%	CKS2/RANBP1/CDKN1A/NASP/LBR/RAN/PA2G4/NOLC1/WEE1/PCNA/HELLS/HNRNPD
HALLMARK_ADIPOGENESIS	HALLMARK_ADIPOGENESIS	HALLMARK_ADIPOGENESIS	21	0.162489419160418	0.569058934355931	0.918859649122807	0.958810068649886	0.588743024609579	289	tags=76%, list=67%, signal=26%	UBC/PLIN2/NABP1/PIM3/SUCLG1/NDUFB7/TOB1/UQCRQ/DECR1/COX7B/PPP1R15B/DDT/UQCRC1/ARL4A/NDUFA5/CYC1
HALLMARK_MYC_TARGETS_V2	HALLMARK_MYC_TARGETS_V2	HALLMARK_MYC_TARGETS_V2	16	0.134683440031951	0.446082671207677	0.981941309255079	0.981941309255079	0.602946417963645	41	tags=12%, list=10%, signal=12%	HSPD1/HSPE1
